# Supplementary material for: Endoplasmin Is a Hypoxia-Inducible Endoplasmic Reticulum-Derived Cargo of Extracellular Vesicles Released by Cardiac Cell Lines
Source: Membranes (Basel). 2023 Apr 13;13(4):431. doi: 10.3390/membranes13040431 (PMC10142439; doi:10.3390/membranes13040431)
Supplement: Supplementary file 1 [file membranes-13-00431-s001.zip]

Archive with 5 entries (5 files):
- Supplementary Figures.pdf
- Supplementary Proteomic Data File.xlsx
- Supplementary Tables.pdf
- Unedited Western Blots.pdf
- Video S1.mp4
