# Supplementary material for: Endoplasmin Is a Hypoxia-Inducible Endoplasmic Reticulum-Derived Cargo of Extracellular Vesicles Released by Cardiac Cell Lines
Source: Membranes (Basel). 2023 Apr 13;13(4):431. doi: 10.3390/membranes13040431 (PMC10142439; doi:10.3390/membranes13040431)
Supplement: Supplementary file 1 [file membranes-13-00431-s001.zip › Supplementary Proteomic Data File.xlsx]

## Sheet: Pooled hits
H9c2 Hypoxia mEV & sEV	H9c2 Control mEV & sEV	HL1 Hypoxia mEV & sEV	HL1 Control mEV & sEV	AC16 Hypoxia mEV & sEV	AC16 Control mEV & sEV
1433B	1433B	1433B	1433B	1433B	1433B
1433B	1433E	1433B	1433B	1433E	1433E
1433E	1433G	1433E	1433E	1433E	1433E
1433G	1433G	1433E	1433E	1433F	1433F
1433G	1433T	1433F	1433F	1433F	1433G
1433T	1433Z	1433G	1433G	1433G	1433G
1433T	1433Z	1433G	1433G	1433G	1433T
1433Z	4F2	1433T	1433T	1433T	1433Z
1433Z	AATC	1433T	1433T	1433T	1433Z
4F2	ACTB	1433Z	1433Z	1433Z	1A02
4F2	ACTB	1433Z	1433Z	1433Z	1A02
ACTB	ACTC	2AAA	4F2	1A02	1A30
ACTB	ACTC	4F2	4F2	1A02	1A30
ACTC	AL9A1	4F2	AATC	1A30	1A31
ACTC	ALDOA	AATC	AATC	1A30	1A31
ACTN1	ALDR	AATC	ACBP	1A31	1A74
ACTN4	ALDR	ACBP	ACBP	1A31	1A74
AL9A1	ANXA1	ACLY	ACLY	1A74	1B08
ALDOA	ANXA1	ACTB	ACTB	1A74	1B08
ALDOA	ANXA2	ACTB	ACTB	1B08	1B45
ALDR	ANXA2	ACTC	ACTC	1B08	1B45
ALDR	ANXA3	ACTC	ACTC	1B45	4F2
ANXA1	ANXA4	ACTN1	ACTN1	1B45	4F2
ANXA1	ANXA4	ACTN4	ACTN4	4F2	5NTD
ANXA2	ANXA5	ACTN4	ALBU	4F2	5NTD
ANXA2	ANXA5	AIFM1	ALBU	5NTD	6PGD
ANXA3	ANXA6	AIMP2	ALDOA	5NTD	6PGD
ANXA3	ANXA6	ALBU	ALDOA	6PGD	A16A1
ANXA4	ARF5	ALBU	ALDOC	6PGD	AAAT
ANXA4	ARL8B	ALD2	ALDR	A16A1	AAAT
ANXA5	AT1A1	ALDOA	ALDR	AAAT	AAPK1
ANXA5	AT1A1	ALDOA	ANX11	AAAT	ACADV
ANXA6	AT1B3	ALDR	ANX11	AAPK1	ACLY
ANXA6	ATPB	ALDR	ANXA2	ACADV	ACLY
ARL8B	B2MG	ANM1	ANXA2	ACLY	ACON
AT1A1	B2MG	ANX11	ANXA4	ACLY	ACON
AT1A1	BASI	ANXA2	ANXA4	ACON	ACTC
AT1B3	BASP1	ANXA2	ANXA5	ACTC	ACTC
ATPA	BASP1	ANXA4	ANXA5	ACTC	ACTG
ATPB	CAH3	ANXA4	ANXA6	ACTG	ACTG
B2MG	CAH3	ANXA5	ANXA6	ACTG	ACTN1
B2MG	CALD1	ANXA5	ANXA7	ACTN1	ACTN4
BASI	CALM1	ANXA6	ANXA7	ACTN4	ACTN4
BASI	CALM1	ANXA6	ARF1	ACTN4	ACTZ
BASP1	CALU	ANXA7	ASM3B	ACTZ	ACTZ
BASP1	CALU	ANXA7	ASM3B	ACTZ	ADA10
CAH3	CAP1	AP2A2	AT1A1	ADA10	ADDA
CAH3	CAPZB	AP2M1	AT1A1	ADDA	ADDG
CALM1	CATB	APT	AT1B1	ADDG	AGM1
CALM1	CATB	ARF1	AT1B1	ADDG	AGRIN
CALR	CATD	ARF1	AT1B3	AGM1	AHNK
CALU	CAV1	ARL8A	AT2B1	AGRIN	AHNK
CALU	CBPQ	ARP3	ATPA	AHNK	AKAP2
CAP1	CD44	ASM3B	BASI	AHNK	AL7A1
CATB	CD63	ASM3B	BASI	AKAP2	AL9A1
CATB	CD82	AT1A1	CAD13	AL7A1	AL9A1
CATD	CERU	AT1A1	CAD13	AL9A1	ALDOA
CATD	CH10	AT1B1	CALM1	AL9A1	ALDOA
CAVN2	CO1A1	AT1B1	CALR	ALDOA	ALDOC
CD44	CO1A1	AT2B1	CAP1	ALDOA	AMPL
CD63	CO1A2	ATPA	CAP1	ALDOC	AMPN
CD82	CO1A2	BAG2	CAPZB	AMPL	AMPN
CH60	CO3A1	BASI	CATC	AMPN	ANGL2
CLH1	CO3A1	BASI	CATD	AMPN	ANX11
CO1A1	CO5A1	CAD13	CAVN2	ANGL2	ANX11
CO1A1	CO5A1	CAD13	CAZA1	ANX11	ANXA1
CO1A2	COF1	CALM1	CAZA2	ANX11	ANXA1
CO1A2	COF1	CALM1	CD151	ANXA1	ANXA2
CO3A1	CTGF	CALX	CD151	ANXA1	ANXA2
CO3A1	CTL2	CAP1	CD166	ANXA2	ANXA4
CO5A1	CTR1	CAP1	CD47	ANXA2	ANXA4
COF1	CXA1	CAPZB	CD47	ANXA4	ANXA5
COF1	CSPG2	CASQ2	CD81	ANXA4	ANXA5
CTGF	CSRP1	CATD	CD81	ANXA5	ANXA6
CTGF	DEST	CATD	CD99	ANXA5	ANXA6
CTL2	DEST	CAVN1	CDC42	ANXA6	ANXA7
CXA1	DPP2	CAVN2	CDC42	ANXA6	ANXA7
CSPG2	EF1A1	CAVN2	CEP55	ANXA7	AP2M1
CSRP1	EF1A1	CAZA1	CLCA	ANXA7	ARC1B
DEST	EF2	CAZA1	CLCB	AP2M1	ARC1B
DEST	EF2	CAZA2	CLH1	ARC1B	ARP2
DPP2	ENOA	CBX3	CLH1	ARC1B	ARP2
EF1A1	ENOA	CD151	CLIC4	ARP2	ARP3
EF1A1	F10A1	CD151	CO1A1	ARP2	ARP3
EF1D	FINC	CD166	COF1	ARP3	AT1A1
EF2	FINC	CD47	COF1	ARP3	AT1A1
EF2	FLOT1	CD47	COF2	AT1A1	AT2B1
EHD1	FLOT2	CD81	COF2	AT1A1	AT2B4
ENOA	FPRP	CD81	CRIP2	AT2B1	ATPB
ENOA	FPRP	CDC42	CRIP2	AT2B4	B2MG
ENPL	FRIL1	CDC42	CRYAB	ATPB	B2MG
F10A1	FSTL1	CEP55	CTR1	B2MG	BAF
FINC	FSTL1	CLCA	CTR1	B2MG	BAG2
FINC	G3P	CLCB	CYC	BAF	BAG2
FLNC	G3P	CLH1	CSRP1	BAG2	BASI
FLOT1	GBB2	CLH1	CSRP1	BASI	BASI
FLOT2	GDIB	CLIC4	DDX3X	BASI	BASP1
FPRP	GLMP	CLUS	DESP	BASP1	BASP1
FPRP	GLYG	CLUS	DEST	BASP1	BGH3
FRIL1	GNAI2	CO1A1	DEST	BGH3	BUB3
FSTL1	GNAI2	CO1A1	DNJA1	BUB3	C1QBP
FSTL1	GNAS1	COF1	DPYL2	C1QBP	C1TC
G3P	GRN	COF1	DPYL2	C1TC	C1TC
G3P	GRN	COF2	EF1A1	CAD13	CAD13
GBB2	GRP78	COF2	EF1A1	CAD13	CAD13
GBB2	GSTP1	COPA	EF1A2	CALD1	CALD1
GDIB	GSTP1	COPB2	EF1A2	CALM1	CALM1
GDIB	GYS1	COPG1	EF1B	CALM1	CALM1
GDIR1	H2A1C	COR1C	EF1D	CALR	CALR
GELS	H2A1C	COR1C	EF2	CALU	CALU
GLMP	H2B1	CRIP2	EF2	CALX	CALX
GLYG	H2B1	CRIP2	EHD4	CAP1	CAP1
GNAI2	H33	CRYAB	EHD4	CAP1	CAP1
GNAI2	H33	CTR1	EIF3B	CAPG	CAPG
GRN	H4	CYC	EIF3I	CAPZB	CAPZB
GRN	H4	CSRP1	EIF3I	CAVN1	CAVN1
GRP75	HNRPU	CSRP1	ENOA	CAVN1	CAVN1
GRP78	HS90A	DC1I2	ENOA	CAZA1	CAZA1
GRP78	HS90B	DCUP	ENOB	CBR1	CBR1
GSTP1	HSP7C	DDX3X	ENV1	CBR1	CBR1
GSTP1	HSP7C	DDX5	ENV1	CD151	CD151
GYS1	HSPB1	DDX6	ENV2	CD151	CD151
H2A1C	HSPB1	DESM	ENV2	CD44	CD44
H2A1C	HTRA1	DEST	EZRI	CD44	CD47
H2B1	IBP5	DEST	EZRI	CD47	CD47
H2B1	IF5A1	DNJA1	F10A1	CD47	CD59
H33	IFM3	DPYL2	FABPH	CD59	CD59
H33	IGF2	DPYL2	FABPH	CD59	CD81
H4	IGF2	DYHC1	FAS	CD81	CD81
H4	ITA7	EF1A1	FINC	CD82	CD82
HNRPU	ITB1	EF1A1	FINC	CD82	CD82
HS90A	K1C10	EF1A2	FKB1A	CD97	CD97
HS90A	K1C10	EF1A2	FKB1A	CDC37	CDC37
HS90B	K1C14	EF1B	FLNA	CDC42	CDC42
HS90B	K1C14	EF1D	FUBP2	CDC42	CDC42
HSP7C	K1C17	EF1D	G3P	CDK1	CDK1
HSP7C	K1C17	EF1G	G3P	CDV3	CDV3
HSPB1	K1C42	EF2	G6PI	CH10	CH10
HSPB1	K2C1	EF2	G6PI	CHM4B	CHM4B
HTRA1	K2C1	EFHD2	GALK1	CHM4B	CHM4B
HTRA1	K2C1B	EHD4	GARS	CHSP1	CHSP1
IBP5	K2C1B	EHD4	GBB1	CLH1	CHSP1
IF4A2	K2C5	EIF3A	GBB1	CLH1	CLH1
IF5A1	K2C5	EIF3B	GBB2	CLIC1	CLH1
IFM3	K2C6A	EIF3B	GBB2	CLIC1	CLIC1
IGF2	K2C6A	EIF3C	GBG12	CN37	CLIC1
IGF2	K2C75	EIF3D	GBG12	CN37	CN37
ITA7	K2C8	EIF3E	GDIB	CNBP	CNBP
ITA7	K2C8	EIF3F	GDIR1	CNBP	CNBP
ITB1	KPRP	EIF3I	GLMP	CO1A1	CO1A1
ITB1	KPYM	EIF3L	GLMP	CO6A1	CO6A1
K1C10	KPYM	EIF3M	GLYG	CO6A2	CO6A2
K1C10	LAMP1	ENOA	GLYG	CO6A3	CO6A3
K1C14	LAMP1	ENOA	GNAI2	COCA1	COCA1
K1C14	LAMP2	ENOB	GNAI2	COF1	COF1
K1C15	LAT1	ENPL	GRN	COF1	COF1
K1C17	LCAP	ENV1	GRN	COF2	COF2
K1C17	LDHA	ENV1	GRP75	COPA	COPA
K1C42	LDHB	ENV2	GRP78	COPA	COPA
K2C1	LDHB	ENV2	GSLG1	COR1B	COPG1
K2C1	LEG1	ERF3A	GSLG1	COR1C	COPG1
K2C1B	LEG1	EWS	GSTP1	COR1C	COR1B
K2C1B	LG3BP	EZRI	GSTP1	COTL1	COR1C
K2C5	LOXL2	EZRI	GTPB1	CPNE1	COR1C
K2C5	LYAG	FA5	GTPB1	CPNE1	COTL1
K2C6A	MARCS	FA5	H10	CTL2	CPNE1
K2C6A	MARCS	FABPH	H12	CTL2	CTL2
K2C75	MDHC	FABPH	H2A2B	CTNA1	CTL2
K2C8	MFGM	FAS	H2AV	CTNA1	CTNA1
K2C8	MFGM	FAS	H2AX	CTNB1	CTNA1
KCRU	MOES	FGL2	H2AX	CTNB1	CTNB1
KPRP	MOES	FINC	H2B1C	CTND1	CTND1
KPYM	MRLCA	FINC	H2B1C	CXA1	CXA1
KPYM	MRLCA	FKBP4	H2B3A	CXA1	CXA1
LAMP1	MRP	FLNA	H33	CXG1	CXG1
LAMP1	MVP	FUBP2	H4	CSPG2	CSPG2
LAMP2	MYADM	FUBP2	H4	CSPG4	CSPG4
LAT1	MYADM	FUS	HA11	CSRP1	CSRP1
LAT1	MYH9	G3BP1	HINT1	CSRP1	DAF
LDHA	MYL6	G3P	HINT1	DAF	DAF
LDHA	MYL6	G3P	HNRH1	DBNL	DC1I2
LDHB	MYL9	G6PI	HNRH1	DC1I2	DC1I2
LDHB	MYL9	G6PI	HNRPF	DC1I2	DC1L2
LEG1	MYO1C	GALK1	HNRPF	DDX17	DDX17
LEG1	NCAM1	GARS	HNRPK	DEST	DDX3X
LG3BP	NCAM1	GBB1	HNRPK	DEST	DDX6
LMNA	NEP	GBB1	HNRPL	DHX9	DDX6
LOXL2	NEP	GBB2	HNRPL	DNJA1	DEST
LYAG	NEST	GBB2	HNRPM	DNJA1	DEST
MARCS	NEST	GBG12	HNRPM	DPP4	DHX9
MARCS	NIBAN	GBG12	HNRPU	DPP4	DNJA1
MDHM	NID2	GDIB	HS90A	DPYL2	DPP4
MFGM	NPM	GDIB	HS90A	DPYL2	DPP4
MFGM	NUCB1	GDIR1	HS90B	DPYL3	DPYL2
MOES	PARK7	GDIR1	HS90B	DPYL3	DPYL2
MOES	PCOC1	GLMP	HSP74	DREB	DPYL3
MRLCA	PCOC1	GLYG	HSP7C	DX39A	DPYL3
MRLCA	PCYOX	GLYG	HSP7C	DX39A	DREB
MRP	PDC6I	GNAI2	HYEP	DYHC1	DX39A
MRP	PEBP1	GNAI2	HYOU1	DYHC1	DX39A
MVP	PEBP1	GNAI3	IF4A1	E41L2	DYHC1
MYADM	PGAM1	GRN	IF4A1	E41L2	E41L2
MYADM	PGFRB	GRN	IF5A1	EDIL3	EDIL3
MYH9	PGK1	GRP75	IF5A1	EDIL3	EDIL3
MYL6	PGK1	GRP78	IGSF8	EF1A1	EF1A1
MYL6	PLAK	GRP78	IGSF8	EF1A1	EF1A1
MYL9	PP4P2	GSLG1	IMB1	EF1B	EF1B
MYL9	PPAL	GSTP1	IST1	EF1B	EF1B
NCAM1	PPIA	GSTP1	ITA3	EF1D	EF1D
NCAM1	PPIA	GTPB1	ITA3	EF1G	EF1G
NEP	PRDX1	GTPB1	ITAV	EF2	EF1G
NEP	PRDX2	GTR1	ITB1	EF2	EF2
NEST	PROF1	GTR1	ITB1	EFTU	EF2
NEST	PSA1	GUAA	ITIH2	EGFR	EFTU
NIBAN	PSA2	H10	ITIH2	EGLN	EGFR
NIBAN	PSA3	H12	K1C10	EGLN	EGLN
NID2	PSA4	H14	K1C10	EHD2	EHD2
NPM	PSA5	H2A2A	K1C14	EHD2	EHD2
NPM	PSA6	H2A2B	K1C14	EHD4	EHD4
NUCB1	PSB1	H2AV	K1C17	EHD4	EHD4
NUCL	PSB4	H2AX	K1C17	EIF3C	EIF3C
PCYOX	PSB5	H2AX	K1C42	EIF3H	EIF3C
PDC6I	PSB6	H2AY	K2C1	EIF3I	EIF3H
PDIA1	PSB7	H2B1C	K2C1	EIF3I	EIF3I
PEBP1	PTTG	H2B1C	K2C1B	EMIL1	EIF3I
PEBP1	RAB14	H2B3A	K2C1B	EMP3	EMIL1
PGAM1	RAB1A	H33	K2C5	ENOA	EMP3
PGK1	RAB2A	H33	K2C5	ENOA	ENOA
PGK1	RAB7A	H4	K2C6A	ENOG	ENOA
PHB	RAB7A	H4	K2C6A	ENOG	ENOG
PHB2	RALB	HA11	KPYM	ENPL	ENPL
PLAK	RAP1B	HINT1	KPYM	ENPP1	ENPP1
PLEC	RAP1B	HINT1	LAMP1	EPHA2	EPHA2
PP4P2	RB11A	HNRH1	LAMP1	EPHA2	EPHA2
PPAL	RBM3	HNRH1	LAT1	ESYT1	ESYT1
PPIA	RBM3	HNRPD	LAT1	ETFA	ETFA
PPIA	RHOA	HNRPF	LC7L2	EVA1B	EVA1B
PRDX1	RL10	HNRPF	LCAP	EZRI	EZRI
PRDX2	RL12	HNRPK	LDHA	EZRI	EZRI
PRDX2	RL13	HNRPK	LDHA	FAS	FAS
PROF1	RL13A	HNRPL	LDHB	FAS	FAS
PROF1	RL14	HNRPL	LDHB	FBLN2	FBLN2
PSA1	RL15	HNRPM	LEG1	FHL2	FHL2
PSA1	RL15	HNRPQ	LEG1	FINC	FINC
PSA2	RL17	HNRPU	LIPL	FINC	FINC
PSA2	RL18	HS90A	LKHA4	FKB1A	FKB1A
PSA3	RL18A	HS90A	LMNA	FKB1A	FKBP4
PSA3	RL19	HS90B	MAOX	FLNA	FLNA
PSA4	RL21	HS90B	MDHC	FLNA	FLNA
PSA5	RL22	HSP74	MDHC	FLNB	FLNB
PSA5	RL24	HSP74	MFGM	FLNB	FLNB
PSA6	RL26	HSP7C	MFGM	FLNC	FLNC
PSA6	RL27	HSP7C	MIF	FLOT2	FLOT2
PSB1	RL28	HTRA1	MIF	FLOT2	FLOT2
PSB4	RL3	HYOU1	ML12B	FPPS	FPPS
PSB5	RL30	HYOU1	MOES	FPRP	FPRP
PSB5	RL31	IF2A	MOES	FPRP	FPRP
PSB6	RL34	IF2B	MOT1	FRIH	FRIH
PSB6	RL35A	IF2G	MOT1	FSCN1	FRIH
PSB7	RL36	IF4A1	MPRD	FSCN1	FSCN1
PSB7	RL37P	IF4A1	MRP	G3P	FSCN1
PTTG	RL4	IF5A1	MRP	G3P	FXR1
PUR6	RL5	IF5A1	MUC18	G6PD	G3P
RAB1A	RL6	IGSF8	MVP	G6PD	G3P
RAB1A	RL7	IGSF8	MYADM	GANAB	G6PD
RAB2A	RL7A	ILF2	MYADM	GAPR1	G6PD
RAB7A	RL8	IMB1	MYH6	GAPR1	GANAB
RAB7A	RL9	IMB1	MYH9	GARS	GANAB
RACK1	RLA0	IPO9	MYL4	GARS	GAPR1
RALB	RLA1	IQGA1	MYL6	GBB1	GAPR1
RAP1B	RLA2	IQGA1	NACAM	GBB1	GARS
RAP1B	ROA2	IST1	NAMPT	GBB2	GARS
RB11A	RRAS	ITA3	NAR3	GBB2	GBB1
RB11A	RS10	ITA3	NAR3	GBG12	GBB1
RBM3	RS11	ITA7	NCAM1	GBG12	GBB2
RBM3	RS13	ITAV	NCAM1	GDIA	GBB2
RHOA	RS14	ITAV	NDKA	GDIB	GBG12
RHOA	RS15A	ITB1	NDKB	GDIB	GBG12
RL10	RS16	ITB1	NPM	GDIR1	GDIA
RL12	RS18	ITIH2	NPM	GDIR1	GDIB
RL13	RS19	ITIH2	NUCL	GELS	GDIB
RL13A	RS2	K1C10	NUCL	GELS	GDIR1
RL14	RS21	K1C10	NUDC	GFPT1	GDIR1
RL15	RS23	K1C14	NUDC	GLU2B	GELS
RL15	RS24	K1C14	OLM2B	GLYM	GELS
RL17	RS26	K1C17	PABP1	GNA11	GLU2B
RL18	RS27A	K1C17	PABP1	GNA11	GLYM
RL18	RS27A	K1C42	PAIRB	GNAI1	GNA11
RL18A	RS28	K2C1	PARK7	GNAI2	GNAI1
RL19	RS3	K2C1	PARK7	GNAI2	GNAI2
RL21	RS3A	K2C1B	PCBP1	GNAI3	GNAI2
RL22	RS4X	K2C1B	PCBP1	GNAI3	GNAI3
RL22	RS6	K2C5	PCBP2	GNAS1	GNAS1
RL24	RS8	K2C5	PCNA	GREM1	GREM1
RL26	RS9	K2C6A	PDC6I	GRN	GRN
RL27	RTN4	KAP0	PDC6I	GRN	GRN
RL28	S10AB	KCC2D	PDIA1	GRP75	GRP75
RL3	SAP	KINH	PDIA3	GRP75	GRP75
RL3	SAP	KPRA	PEBP1	GRP78	GRP78
RL30	SCRB2	KPYM	PEBP1	GSTP1	GSTP1
RL31	SDCB1	KPYM	PFKAL	GTR1	GTR1
RL34	SERPH	LAMP1	PFKAL	GTR1	GTR1
RL35A	SODC	LAMP1	PFKAP	H10	H10
RL36	SODC	LAT1	PGAM1	H12	H12
RL37P	SPRC	LAT1	PGAM1	H14	H14
RL37P	SRSF2	LC7L2	PGBM	H15	H15
RL4	T106B	LCAP	PGK1	H2A1B	H2A1B
RL6	TAGL	LDHA	PGK1	H2A1C	H2A1C
RL7	TBA1B	LDHA	PGP	H2A1C	H2A1C
RL7A	TBA1B	LDHB	PP2AB	H2A2A	H2A2A
RL8	TBB4B	LEG1	PP2AB	H2AX	H2A2A
RLA0	TBB4B	LEG1	PPIA	H2AY	H2AX
RLA1	TBB5	LIPL	PPIA	H2AZ	H2AY
RLA2	TBB5	LIPL	PPIC	H2B1B	H2AZ
ROA2	TCPB	LKHA4	PRDX1	H2B1C	H2AZ
ROA2	TCPD	LMNA	PRDX1	H31	H2B1B
RPN1	TEP1	LMNB1	PRDX2	H32	H2B1C
RRAS	TERA	MAOX	PRDX2	H4	H2B1C
RS11	THIO	MCA3	PROF1	H4	H31
RS11	THIO	MCM2	PROF1	HDGF	H32
RS13	THY1	MCM3	PRS10	HMGA1	H4
RS14	TOLIP	MCM4	PRS10	HMGA1	H4
RS15A	TPIS	MCM7	PRS6A	HMGN1	HDGF
RS16	TPM1	MDHC	PRS7	HMGN2	HMGA1
RS16	TPM1	MDHC	PSA2	HMGN2	HMGA1
RS18	TPM3	MFGM	PSA5	HNRL2	HMGN1
RS19	TPM4	MFGM	PSA5	HNRPC	HMGN2
RS2	TPM4	MIF	PSA6	HNRPC	HMGN2
RS21	TPP2	MIF	PSA7	HNRPD	HNRL2
RS23	TS101	MLRA	PSMD2	HNRPD	HNRPC
RS24	TYB4	MOES	PSMD2	HNRPK	HNRPC
RS26	VAMP7	MOES	PTMA	HNRPL	HNRPD
RS27A	VAT1	MOT1	PTMS	HNRPL	HNRPD
RS27A	VATB2	MOT1	PTMS	HNRPR	HNRPK
RS28	VATL	MPRD	PUR6	HNRPU	HNRPK
RS3	VDAC1	MRP	PURB	HNRPU	HNRPL
RS3	VIME	MRP	PURB	HP1B3	HNRPL
RS3A	VIME	MTAP	PYGB	HS71A	HNRPR
RS4X	VPS28	MUC18	PYGB	HS71A	HNRPU
RS6	WDR1	MUC18	RAB10	HS71L	HNRPU
RS6		MVP	RAB10	HS90A	HP1B3
RS8		MYADM	RAB1A	HS90A	HS71A
RS8		MYADM	RAB1A	HS90B	HS71A
RS9		MYH6	RAB1B	HS90B	HS71L
SAP		MYH6	RAB2A	HSP74	HS90A
SAP		MYL4	RAB35	HSP7C	HS90A
SCRB2		MYO1C	RAB35	HSP7C	HS90B
SDCB1		NAA15	RAB7A	HSPB1	HS90B
SERA		NACAM	RAB7A	HSPB1	HSP74
SODC		NACAM	RACK1	ICAM1	HSP7C
SODC		NAR3	RACK1	ICAM1	HSP7C
SPR1A		NAR3	RADI	IDHC	HSPB1
SPRC		NCAM1	RADI	IDHC	HSPB1
SRSF2		NCAM1	RALA	IDHP	ICAM1
SRSF2		NDKA	RAN	IF2A	ICAM1
T106B		NDKA	RAN	IF2A	IDHC
TAGL2		NDKB	RANG	IF2B	IDHC
TBA1B		NDKB	RAP1A	IF2B	IDHP
TBA1B		NDRG1	RAP1A	IF2B2	IDHP
TBA4A		NPM	RB11B	IF4A1	IF2A
TBB2B		NPM	RB11B	IF4A1	IF2A
TBB4B		NUCL	RBBP4	IF4B	IF2B
TBB4B		NUCL	RBM3	IF5A1	IF2B
TBB5		NUDC	RBM3	IF5A1	IF2B2
TBB5		NUDC	RHG01	IFM3	IF4A1
TCTP		ODP2	RHOA	IQGA1	IF4A1
TEP1		OLM2B	RHOA	IQGA1	IF4B
TERA		PA1B2	RHOC	ITA2	IF5A1
TERA		PABP1	RL10	ITA3	IF5A1
TGM1		PABP1	RL10	ITA3	IFM3
THIO		PAIRB	RL12	ITA5	ILF3
THIO		PAIRB	RL13	ITA5	IMA1
THY1		PARK7	RL13	ITA6	IMA1
TMEDA		PARK7	RL13A	ITA6	IQGA1
TPIS		PCBP1	RL15	ITAV	IQGA1
TPM1		PCBP1	RL17	ITAV	ITA2
TPM1		PCBP2	RL17	ITB1	ITA3
TPM3		PCBP2	RL18	ITB1	ITA3
TPM4		PCNA	RL18	ITIH1	ITA5
TPM4		PCNA	RL18A	ITIH2	ITA5
TPP2		PDC6I	RL19	K1C10	ITA6
TS101		PDC6I	RL21	K1C10	ITAV
TYB4		PDCD5	RL21	K1C14	ITAV
VAMP7		PDIA1	RL22	K1C16	ITB1
VAT1		PDIA3	RL22	K1C16	ITB1
VATL		PDIA3	RL23	K1C9	ITIH1
VDAC1		PEBP1	RL24	K1C9	ITIH2
VDAC2		PEBP1	RL27	K22E	K1C10
VIME		PEF1	RL27A	K22E	K1C10
VIME		PFKAL	RL28	K2C1	K1C14
VINC		PFKAL	RL3	K2C1	K1C16
		PFKAP	RL30	K2C5	K1C9
		PGAM1	RL30	K2C6A	K1C9
		PGAM1	RL31	K2C6A	K22E
		PGBM	RL32	K2C6B	K22E
		PGK1	RL32	KAP0	K2C1
		PGK1	RL34	KAP0	K2C1
		PGM1	RL34	KCY	K2C5
		PGP	RL35A	KINH	K2C6A
		PLOD2	RL36A	KINH	K2C6A
		PP1B	RL36A	KPYM	KAP0
		PP2AB	RL37A	KPYM	KINH
		PP2AB	RL4	LAMA4	KINH
		PPIA	RL6	LAMA5	KPCA
		PPIA	RL7	LAMB1	KPYM
		PPIC	RL9	LAMC1	KPYM
		PPIC	RL9	LAT1	LAMA4
		PRDX1	RLA0	LAT1	LAMA5
		PRDX1	RLA2	LDHA	LAMB1
		PRDX2	ROA1	LDHA	LAMC1
		PRDX2	ROA1	LDHB	LAT1
		PROF1	ROA2	LDHB	LAT1
		PROF1	ROA2	LEG1	LDHA
		PRP8	ROA3	LEG1	LDHA
		PRS10	ROA3	LG3BP	LDHB
		PRS10	ROAA	LIMA1	LDHB
		PRS6A	ROAA	LIS1	LEG1
		PRS6B	RRAS2	LIS1	LEG1
		PRS7	RRAS2	LMNA	LG3BP
		PRS7	RS11	LMNA	LIMA1
		PRS8	RS15A	LMNB1	LIS1
		PSA5	RS16	LMNB1	LIS1
		PSA5	RS18	LOXL2	LMNA
		PSA7	RS19	M4K4	LMNA
		PSB1	RS2	M4K4	LMNB1
		PSB4	RS24	MAP1B	LMNB1
		PSD11	RS25	MAP4	LOXL2
		PSD12	RS25	MARCS	M4K4
		PSD13	RS27A	MARCS	M4K4
		PSDE	RS27A	MCM7	MAP1B
		PSMD1	RS27L	MDHC	MAP4
		PSMD2	RS28	MDHC	MARCS
		PSMD3	RS3	MDHM	MARCS
		PSMD4	RS3	MDHM	MCM4
		PSMD6	RS3A	MFGM	MCM7
		PSMD7	RS4X	MFGM	MDHC
		PSMD8	RS4X	MIF	MDHM
		PTBP1	RS6	ML12A	MFGM
		PTMA	RS7	ML12A	MFGM
		PTMS	RS8	MOES	MIF
		PTMS	RS8	MOES	ML12A
		PUF60	SAE1	MOT1	ML12A
		PUR6	SAE1	MOT1	MOES
		PUR6	SAP	MOT4	MOES
		PUR9	SBP1	MOT4	MOT1
		PURB	SCRB2	MPZL1	MOT1
		PURB	SCRB2	MPZL1	MOT4
		PYGB	SDCB1	MRP	MOT4
		PYGB	SDCB1	MRP	MPZL1
		RAB10	SEPT7	MRP1	MPZL1
		RAB10	SEPT7	MT2	MRP
		RAB1A	SEPT8	MT2	MRP
		RAB1A	SERA	MUC18	MRP1
		RAB1B	SERPH	MUC18	MT2
		RAB1B	SFPQ	MVP	MT2
		RAB2A	SH3G1	MVP	MUC18
		RAB2A	SH3G1	MX1	MVP
		RAB35	SMC4	MYH10	MVP
		RAB5C	SMC4	MYH9	MX1
		RAB7A	SMD1	MYH9	MYH10
		RAB7A	SMD1	MYL6	MYH9
		RACK1	SODC	MYL6	MYH9
		RACK1	SODC	MYO1B	MYL6
		RADI	SPTB2	MYO1C	MYO1B
		RADI	SPTB2	MYO1C	MYO1C
		RALA	SRP09	MYOF	MYO1C
		RALA	SRP14	MYOF	MYO6
		RAN	SRP14	NACAM	MYOF
		RAN	SRSF2	NDKB	MYOF
		RANG	SRSF3	NDRG1	NACAM
		RANG	STIP1	NIBAN	NDKB
		RAP1A	STMN1	NIBAN	NDRG1
		RAP1A	STMN1	NIBL1	NIBAN
		RB11B	STOM	NIBL1	NIBAN
		RB11B	STOM	NID1	NIBL1
		RBBP4	SYAC	NID2	NIBL1
		RBBP4	SYAC	NMT1	NID1
		RBM3	SYK	NOTC2	NID2
		RBM3	SYVC	NP1L1	NMT1
		RBM39	TAGL	NP1L4	NOTC2
		RCC1	TALDO	NP1L4	NP1L1
		RCC2	TBA1A	NPM	NP1L4
		RFA3	TBA1A	NPM	NP1L4
		RHOA	TBA1B	NRP1	NPM
		RHOA	TBA1B	NRP1	NPM
		RHOC	TBB4B	NSF	NRP1
		RL10	TBB4B	NSF1C	NRP1
		RL10	TBB5	NUCL	NSF
		RL11	TBB5	NUCL	NSF1C
		RL11	TCPA	NUDC	NUCL
		RL12	TCPB	NUDC	NUCL
		RL12	TCPB	OAS3	NUDC
		RL13	TCPD	OAS3	NUDC
		RL13	TCPD	PA2G4	OAS3
		RL13A	TCPE	PA2G4	OAS3
		RL14	TCPE	PABP1	PA2G4
		RL15	TCPG	PABP1	PA2G4
		RL17	TCPG	PAIRB	PABP1
		RL18	TCPQ	PARK7	PAIRB
		RL18	TCPQ	PARK7	PARK7
		RL18A	TCPZ	PARP1	PARK7
		RL18A	TCPZ	PCBP2	PARP1
		RL19	TEN3	PCNA	PCNA
		RL21	TEN3	PCNA	PCNA
		RL22	TERA	PDC6I	PDC6I
		RL23	TERA	PDIA1	PDIA1
		RL23A	TFR1	PDIA3	PDIA3
		RL24	TFR1	PDLI1	PDLI1
		RL24	TGM2	PEBP1	PEBP1
		RL26	THIO	PEPD	PEBP1
		RL27	THIO	PGAM1	PEPD
		RL27	TITIN	PGAM1	PGAM1
		RL27A	TKT	PGBM	PGAM1
		RL28	TLN1	PGK1	PGBM
		RL3	TPIS	PGK1	PGK1
		RL3	TPIS	PGRC1	PGK1
		RL30	TPP2	PLEC	PGRC1
		RL30	TRA2B	PLST	PLEC
		RL31	TS101	PLXB2	PLOD1
		RL31	TSN3	PP2AA	PLST
		RL32	TSN3	PP2AA	PLXB2
		RL32	TSN31	PPIA	PP2AA
		RL34	TSN9	PPIA	PP2AA
		RL34	TSN9	PRDX1	PPIA
		RL35A	UBA1	PRDX1	PPIA
		RL35A	UBA1	PRDX5	PRDX1
		RL36A	UCRI	PRDX6	PRDX1
		RL37A	URP2	PRKDC	PRDX5
		RL4	VATL	PROF1	PRDX6
		RL4	VATL	PROF1	PRKDC
		RL5	VDAC1	PRS4	PROF1
		RL6	VDAC2	PSA2	PROF1
		RL6	VIME	PSA2	PRS4
		RL7	VIME	PSA6	PRS4
		RL7	VINC	PSA6	PRS6A
		RL7A	VINC	PSAL	PRS7
		RL8	VP37B	PSAL	PSA2
		RL9	VP37B	PSIP1	PSA2
		RL9	WDR1	PSMD1	PSA6
		RLA0	WDR1	PSMD2	PSA6
		RLA0	XPO2	PSMD2	PSAL
		RLA1		PSMD3	PSAL
		RLA2		PSMD3	PSIP1
		RLA2		PTMS	PSMD1
		ROA1		PTMS	PSMD2
		ROA1		PTTG	PSMD2
		ROA2		PTX3	PSMD3
		ROA2		PUR6	PSMD3
		ROA3		PUR6	PTMS
		ROA3		PUR9	PTMS
		ROAA		PURB	PTTG
		ROAA		PXDN	PTX3
		RRAS2		RAB14	PUR6
		RRAS2		RAB14	PUR6
		RS10		RAB1A	PUR9
		RS11		RAB1A	PUR9
		RS13		RAB5C	PURB
		RS14		RAB5C	RAB14
		RS15		RAB7A	RAB14
		RS15A		RAB7A	RAB1A
		RS15A		RACK1	RAB1A
		RS16		RACK1	RAB5C
		RS16		RADI	RAB5C
		RS17		RALA	RAB7A
		RS18		RALA	RAB7A
		RS18		RALB	RACK1
		RS19		RAN	RACK1
		RS19		RAN	RADI
		RS2		RANG	RALA
		RS20		RAP1B	RALA
		RS23		RAP1B	RALB
		RS24		RASN	RAN
		RS24		RB11A	RAN
		RS25		RB11A	RANG
		RS25		RBMX	RAP1B
		RS26		RBMX	RAP1B
		RS27A		RFA1	RASN
		RS27A		RHOA	RASN
		RS27L		RHOG	RB11A
		RS28		RINI	RB11A
		RS28		RL10	RBMX
		RS3		RL10A	RBMX
		RS3		RL10A	RFA1
		RS3A		RL12	RHOA
		RS3A		RL12	RHOG
		RS4X		RL13	RINI
		RS4X		RL13	RL10
		RS5		RL14	RL10
		RS6		RL15	RL10A
		RS7		RL15	RL10A
		RS7		RL17	RL12
		RS8		RL17	RL12
		RS8		RL18	RL13
		RS9		RL18	RL13
		RSSA		RL18A	RL14
		RUVB1		RL18A	RL14
		RUVB2		RL19	RL15
		SAE1		RL22	RL15
		SAE1		RL22	RL17
		SAHH		RL23	RL17
		SBP1		RL23	RL18
		SBP1		RL23A	RL18
		SCOT1		RL23A	RL18A
		SCRB2		RL24	RL18A
		SCRB2		RL24	RL19
		SDCB1		RL26	RL19
		SDCB1		RL26	RL22
		SEPT2		RL27A	RL22
		SEPT2		RL28	RL23
		SEPT7		RL29	RL23
		SEPT7		RL29	RL23A
		SEPT8		RL3	RL23A
		SEPT8		RL30	RL24
		SERA		RL30	RL24
		SERA		RL31	RL26
		SERC		RL31	RL26
		SERPH		RL34	RL27A
		SERPH		RL34	RL28
		SF3B3		RL35A	RL29
		SFPQ		RL36A	RL29
		SH3G1		RL36A	RL3
		SH3G1		RL4	RL3
		SIAS		RL4	RL30
		SMC1A		RL6	RL30
		SMC3		RL6	RL31
		SMC4		RL7	RL31
		SMD1		RL7	RL34
		SMD1		RL7A	RL34
		SMD3		RL7A	RL35A
		SND1		RL8	RL36A
		SND1		RL8	RL36A
		SODC		RL9	RL4
		SODC		RL9	RL4
		SPTB2		RLA0L	RL6
		SPTB2		RLA2	RL6
		SPTN1		RLA2	RL7
		SRP09		RNPS1	RL7
		SRP09		ROA0	RL7A
		SRP14		ROA1	RL7A
		SRP14		ROA2	RL8
		SRSF2		ROA2	RL8
		SRSF3		ROA3	RL9
		SRSF4		ROA3	RL9
		STIP1		ROAA	RLA0L
		STIP1		RRAS	RLA2
		STMN1		RRAS	RLA2
		STMN1		RRAS2	RNPS1
		STOM		RS11	ROA0
		STOM		RS11	ROA1
		STX4		RS12	ROA2
		SYAC		RS12	ROA3
		SYAC		RS13	ROA3
		SYDC		RS14	RRAS
		SYEP		RS14	RRAS
		SYIC		RS16	RRAS2
		SYK		RS16	RS11
		SYK		RS18	RS11
		SYLC		RS2	RS12
		SYRC		RS2	RS14
		SYSC		RS23	RS14
		SYVC		RS23	RS16
		SYVC		RS25	RS16
		TALDO		RS25	RS18
		TBA1A		RS27A	RS2
		TBA1A		RS27A	RS2
		TBA1B		RS3	RS23
		TBA1B		RS3	RS25
		TBB2B		RS3A	RS25
		TBB2B		RS3A	RS27A
		TBB4B		RS4X	RS27A
		TBB4B		RS6	RS3
		TBB5		RS6	RS3
		TBB5		RS7	RS3A
		TBB6		RS7	RS3A
		TCPA		RS8	RS4X
		TCPB		RS8	RS6
		TCPB		RSSA	RS6
		TCPD		RSSA	RS7
		TCPD		RUVB2	RS8
		TCPE		RUVB2	RS8
		TCPE		S10A6	RSSA
		TCPG		S10A6	RSSA
		TCPG		S38A2	RUVB1
		TCPH		S38A2	RUVB2
		TCPQ		SATT	RUVB2
		TCPQ		SATT	S10A6
		TCPZ		SCAM3	S10A6
		TCPZ		SCAM3	S38A2
		TEN3		SCAM4	S38A2
		TEN3		SCRN1	SATT
		TERA		SDCB1	SATT
		TERA		SDCB1	SCAM3
		TFR1		SEP11	SCAM3
		TFR1		SEPR	SCAM4
		TGM2		SEPR	SCRN1
		THIO		SEPT2	SDCB1
		THIO		SEPT2	SDCB1
		TIF1B		SEPT7	SEP11
		TITIN		SEPT7	SEPR
		TKT		SEPT8	SEPR
		TKT		SERA	SEPT2
		TLN1		SERA	SEPT2
		TOP2A		SETLP	SEPT7
		TPIS		SH3L1	SEPT7
		TPIS		SH3L3	SEPT8
		TPP2		SND1	SERA
		TR150		SND1	SERA
		TRA2B		SODC	SH3L1
		TS101		SODC	SH3L3
		TS101		SPTB2	SND1
		TSN3		SPTB2	SND1
		TSN3		SPTN1	SODC
		TSN31		SRGP2	SODC
		TSN9		SRRM1	SPTB2
		TSN9		SRSF3	SPTN1
		TSP4		STIP1	SRGP2
		TSP4		STMN1	SRSF3
		U2AF1		STMN1	STIP1
		UBA1		STOM	STMN1
		UBA1		STOM	STMN1
		UBR4		STRAP	STOM
		VATL		STRAP	STOM
		VATL		STXB1	STRAP
		VDAC1		SUMO2	STRAP
		VIME		SYAC	STXB1
		VIME		SYAC	SUMO2
		VINC		SYCC	SYAC
		VINC		SYEP	SYAC
		VP37B		SYIM	SYEP
		VP37B		SYK	SYIC
		WDR1		SYK	SYIC
		WDR1		SYNC	SYIM
		XPO2		SYNC	SYK
		YBOX1		SYSC	SYK
		ZO1		SYVC	SYNC
				SYVC	SYNC
				SYWC	SYSC
				SYWC	SYVC
				SYYC	SYVC
				TAGL2	SYWC
				TAGL2	SYWC
				TB182	SYYC
				TBA1A	TAGL2
				TBA1B	TAGL2
				TBA1B	TB182
				TBA1C	TBA1A
				TBA1C	TBA1B
				TBB3	TBA1B
				TBB3	TBA1C
				TBB4B	TBA1C
				TBB4B	TBB3
				TBB5	TBB3
				TBB5	TBB4B
				TBB6	TBB4B
				TBB6	TBB5
				TBCB	TBB5
				TCEA1	TBB6
				TCP4	TBB6
				TCPA	TBCB
				TCPA	TCEA1
				TCPB	TCP4
				TCPD	TCPA
				TCPD	TCPA
				TCPE	TCPB
				TCPG	TCPB
				TCPG	TCPD
				TCPH	TCPD
				TCPQ	TCPE
				TCPQ	TCPE
				TCPZ	TCPG
				TERA	TCPG
				TERA	TCPH
				TF	TCPH
				TF	TCPQ
				TFR1	TCPQ
				THIO	TCPZ
				THIO	TCPZ
				TIF1B	TERA
				TINAL	TERA
				TKT	TF
				TKT	TF
				TLDC1	TFR1
				TLDC1	THIO
				TLN1	THIO
				TPIS	TIF1B
				TPIS	TINAL
				TPM1	TKT
				TPM2	TLDC1
				TPM3	TLDC1
				TPM4	TLN1
				TPP2	TPIS
				TR150	TPIS
				TRA2B	TPM1
				TRA2B	TPM2
				TRXR1	TPM3
				TSN4	TPM4
				TSP2	TPP2
				TYB10	TR150
				TYB4	TRA2B
				TYB4	TRXR1
				UBA1	TSN4
				UBA1	TSP2
				UBE2N	TYB10
				UBP5	TYB4
				UGDH	TYB4
				UPAR	UBA1
				UPAR	UBA1
				VAMP2	UBE2N
				VAMP2	UBP5
				VAT1	UGDH
				VAT1	UPAR
				VIGLN	UPAR
				VIME	VAMP2
				VIME	VAMP2
				VINC	VAT1
				WDR1	VAT1
				WDR1	VIGLN
				XPO2	VIME
				XPO2	VIME
				XRCC5	VINC
				XRCC6	WDR1
				YBOX1	WDR1
				YBOX1	XPO2
				YBOX3	XPO2
				YES	XRCC5
					XRCC6
					YBOX1
					YBOX1
					YBOX3
					YES
					ZYX

## Sheet: H9c2 detailed data
mEV control			mEV hypoxia			sEV control			sEV hypoxia
Accession	Protein	MW [kDa]	Accession	Protein	MW [kDa]	Accession	Protein	MW [kDa]	Accession	Protein	MW [kDa]
1433G_RAT	14-3-3 protein gamma OS=Rattus norvegicus GN=Ywhag PE=1 SV=2	28 kDa	1433B_RAT	14-3-3 protein beta/alpha OS=Rattus norvegicus GN=Ywhab PE=1 SV=3	28 kDa	1433B_RAT	14-3-3 protein beta/alpha OS=Rattus norvegicus GN=Ywhab PE=1 SV=3	28 kDa	1433B_RAT	14-3-3 protein beta/alpha OS=Rattus norvegicus GN=Ywhab PE=1 SV=3	28 kDa
1433Z_RAT	14-3-3 protein zeta/delta OS=Rattus norvegicus GN=Ywhaz PE=1 SV=1	28 kDa	1433E_RAT	14-3-3 protein epsilon OS=Rattus norvegicus GN=Ywhae PE=1 SV=1	29 kDa	1433G_RAT	14-3-3 protein gamma OS=Rattus norvegicus GN=Ywhag PE=1 SV=2	28 kDa	1433G_RAT	14-3-3 protein gamma OS=Rattus norvegicus GN=Ywhag PE=1 SV=2	28 kDa
ACTB_RAT (+1)	Actin, cytoplasmic 1 OS=Rattus norvegicus GN=Actb PE=1 SV=1	42 kDa	1433G_RAT	14-3-3 protein gamma OS=Rattus norvegicus GN=Ywhag PE=1 SV=2	28 kDa	1433T_RAT	14-3-3 protein theta OS=Rattus norvegicus GN=Ywhaq PE=1 SV=1	28 kDa	1433T_RAT	14-3-3 protein theta OS=Rattus norvegicus GN=Ywhaq PE=1 SV=1	28 kDa
ACTC_RAT	Actin, alpha cardiac muscle 1 OS=Rattus norvegicus GN=Actc1 PE=2 SV=1	42 kDa	1433T_RAT	14-3-3 protein theta OS=Rattus norvegicus GN=Ywhaq PE=1 SV=1	28 kDa	1433Z_RAT	14-3-3 protein zeta/delta OS=Rattus norvegicus GN=Ywhaz PE=1 SV=1	28 kDa	1433Z_RAT	14-3-3 protein zeta/delta OS=Rattus norvegicus GN=Ywhaz PE=1 SV=1	28 kDa
ALDR_RAT	Aldose reductase OS=Rattus norvegicus GN=Akr1b1 PE=1 SV=3	36 kDa	1433Z_RAT	14-3-3 protein zeta/delta OS=Rattus norvegicus GN=Ywhaz PE=1 SV=1	28 kDa	1433E_RAT	14-3-3 protein epsilon OS=Rattus norvegicus GN=Ywhae PE=1 SV=1	29 kDa	4F2_RAT	4F2 cell-surface antigen heavy chain OS=Rattus norvegicus GN=Slc3a2 PE=1 SV=1	58 kDa
ANXA1_RAT	Annexin A1 OS=Rattus norvegicus GN=Anxa1 PE=1 SV=2	39 kDa	4F2_RAT	4F2 cell-surface antigen heavy chain OS=Rattus norvegicus GN=Slc3a2 PE=1 SV=1	58 kDa	4F2_RAT	4F2 cell-surface antigen heavy chain OS=Rattus norvegicus GN=Slc3a2 PE=1 SV=1	58 kDa	ACTB_RAT	Actin, cytoplasmic 1 OS=Rattus norvegicus GN=Actb PE=1 SV=1	42 kDa
ANXA2_RAT	Annexin A2 OS=Rattus norvegicus GN=Anxa2 PE=1 SV=2	39 kDa	ACTB_RAT (+1)	Actin, cytoplasmic 1 OS=Rattus norvegicus GN=Actb PE=1 SV=1	42 kDa	AATC_RAT	Aspartate aminotransferase, cytoplasmic OS=Rattus norvegicus GN=Got1 PE=1 SV=3	46 kDa	ACTC_RAT	Actin, alpha cardiac muscle 1 OS=Rattus norvegicus GN=Actc1 PE=2 SV=1	42 kDa
ANXA4_RAT	Annexin A4 OS=Rattus norvegicus GN=Anxa4 PE=1 SV=3	36 kDa	ACTC_RAT	Actin, alpha cardiac muscle 1 OS=Rattus norvegicus GN=Actc1 PE=2 SV=1	42 kDa	ACTB_RAT (+1)	Actin, cytoplasmic 1 OS=Rattus norvegicus GN=Actb PE=1 SV=1	42 kDa	ALDOA_RAT	Fructose-bisphosphate aldolase A OS=Rattus norvegicus GN=Aldoa PE=1 SV=2	39 kDa
ANXA5_RAT	Annexin A5 OS=Rattus norvegicus GN=Anxa5 PE=1 SV=3	36 kDa	ACTN1_RAT	Alpha-actinin-1 OS=Rattus norvegicus GN=Actn1 PE=1 SV=1	103 kDa	ACTC_RAT	Actin, alpha cardiac muscle 1 OS=Rattus norvegicus GN=Actc1 PE=2 SV=1	42 kDa	ALDR_RAT	Aldose reductase OS=Rattus norvegicus GN=Akr1b1 PE=1 SV=3	36 kDa
ANXA6_RAT	Annexin A6 OS=Rattus norvegicus GN=Anxa6 PE=1 SV=2	76 kDa	ACTN4_RAT	Alpha-actinin-4 OS=Rattus norvegicus GN=Actn4 PE=1 SV=2	105 kDa	AL9A1_RAT	4-trimethylaminobutyraldehyde dehydrogenase OS=Rattus norvegicus GN=Aldh9a1 PE=1 SV=1	54 kDa	ANXA1_RAT	Annexin A1 OS=Rattus norvegicus GN=Anxa1 PE=1 SV=2	39 kDa
AT1A1_RAT	Sodium/potassium-transporting ATPase subunit alpha-1 OS=Rattus norvegicus GN=Atp1a1 PE=1 SV=1	113 kDa	AL9A1_RAT	4-trimethylaminobutyraldehyde dehydrogenase OS=Rattus norvegicus GN=Aldh9a1 PE=1 SV=1	54 kDa	ALDOA_RAT	Fructose-bisphosphate aldolase A OS=Rattus norvegicus GN=Aldoa PE=1 SV=2	39 kDa	ANXA2_RAT	Annexin A2 OS=Rattus norvegicus GN=Anxa2 PE=1 SV=2	39 kDa
B2MG_RAT	Beta-2-microglobulin OS=Rattus norvegicus GN=B2m PE=1 SV=1	14 kDa	ALDOA_RAT	Fructose-bisphosphate aldolase A OS=Rattus norvegicus GN=Aldoa PE=1 SV=2	39 kDa	ALDR_RAT	Aldose reductase OS=Rattus norvegicus GN=Akr1b1 PE=1 SV=3	36 kDa	ANXA3_RAT	Annexin A3 OS=Rattus norvegicus GN=Anxa3 PE=1 SV=4	36 kDa
BASP1_RAT	Brain acid soluble protein 1 OS=Rattus norvegicus GN=Basp1 PE=1 SV=2	22 kDa	ALDR_RAT	Aldose reductase OS=Rattus norvegicus GN=Akr1b1 PE=1 SV=3	36 kDa	ANXA1_RAT	Annexin A1 OS=Rattus norvegicus GN=Anxa1 PE=1 SV=2	39 kDa	ANXA4_RAT	Annexin A4 OS=Rattus norvegicus GN=Anxa4 PE=1 SV=3	36 kDa
CAH3_RAT	Carbonic anhydrase 3 OS=Rattus norvegicus GN=Ca3 PE=1 SV=3	29 kDa	ANXA1_RAT	Annexin A1 OS=Rattus norvegicus GN=Anxa1 PE=1 SV=2	39 kDa	ANXA2_RAT	Annexin A2 OS=Rattus norvegicus GN=Anxa2 PE=1 SV=2	39 kDa	ANXA5_RAT	Annexin A5 OS=Rattus norvegicus GN=Anxa5 PE=1 SV=3	36 kDa
CALM1_RAT (+2)	Calmodulin-1 OS=Rattus norvegicus GN=Calm1 PE=1 SV=1	17 kDa	ANXA2_RAT	Annexin A2 OS=Rattus norvegicus GN=Anxa2 PE=1 SV=2	39 kDa	ANXA3_RAT	Annexin A3 OS=Rattus norvegicus GN=Anxa3 PE=1 SV=4	36 kDa	ANXA6_RAT	Annexin A6 OS=Rattus norvegicus GN=Anxa6 PE=1 SV=2	76 kDa
CALU_RAT	Calumenin OS=Rattus norvegicus GN=Calu PE=1 SV=1	37 kDa	ANXA3_RAT	Annexin A3 OS=Rattus norvegicus GN=Anxa3 PE=1 SV=4	36 kDa	ANXA4_RAT	Annexin A4 OS=Rattus norvegicus GN=Anxa4 PE=1 SV=3	36 kDa	ARL8B_RAT	ADP-ribosylation factor-like protein 8B OS=Rattus norvegicus GN=Arl8b PE=2 SV=1	22 kDa
CATB_RAT	Cathepsin B OS=Rattus norvegicus GN=Ctsb PE=1 SV=2	37 kDa	ANXA4_RAT	Annexin A4 OS=Rattus norvegicus GN=Anxa4 PE=1 SV=3	36 kDa	ANXA5_RAT	Annexin A5 OS=Rattus norvegicus GN=Anxa5 PE=1 SV=3	36 kDa	AT1A1_RAT	Sodium/potassium-transporting ATPase subunit alpha-1 OS=Rattus norvegicus GN=Atp1a1 PE=1 SV=1	113 kDa
CH10_RAT	10 kDa heat shock protein, mitochondrial OS=Rattus norvegicus GN=Hspe1 PE=1 SV=3	11 kDa	ANXA5_RAT	Annexin A5 OS=Rattus norvegicus GN=Anxa5 PE=1 SV=3	36 kDa	ANXA6_RAT	Annexin A6 OS=Rattus norvegicus GN=Anxa6 PE=1 SV=2	76 kDa	AT1B3_RAT	Sodium/potassium-transporting ATPase subunit beta-3 OS=Rattus norvegicus GN=Atp1b3 PE=2 SV=1	32 kDa
CO1A1_RAT	Collagen alpha-1(I) chain OS=Rattus norvegicus GN=Col1a1 PE=1 SV=5	138 kDa	ANXA6_RAT	Annexin A6 OS=Rattus norvegicus GN=Anxa6 PE=1 SV=2	76 kDa	ARF5_RAT	ADP-ribosylation factor 5 OS=Rattus norvegicus GN=Arf5 PE=1 SV=2	21 kDa	B2MG_RAT	Beta-2-microglobulin OS=Rattus norvegicus GN=B2m PE=1 SV=1	14 kDa
CO1A2_RAT	Collagen alpha-2(I) chain OS=Rattus norvegicus GN=Col1a2 PE=1 SV=3	130 kDa	AT1A1_RAT	Sodium/potassium-transporting ATPase subunit alpha-1 OS=Rattus norvegicus GN=Atp1a1 PE=1 SV=1	113 kDa	ARL8B_RAT	ADP-ribosylation factor-like protein 8B OS=Rattus norvegicus GN=Arl8b PE=2 SV=1	22 kDa	BASI_RAT	Basigin OS=Rattus norvegicus GN=Bsg PE=1 SV=2	42 kDa
CO3A1_RAT	Collagen alpha-1(III) chain OS=Rattus norvegicus GN=Col3a1 PE=2 SV=3	139 kDa	ATPA_RAT	ATP synthase subunit alpha, mitochondrial OS=Rattus norvegicus GN=Atp5a1 PE=1 SV=2	60 kDa	AT1A1_RAT	Sodium/potassium-transporting ATPase subunit alpha-1 OS=Rattus norvegicus GN=Atp1a1 PE=1 SV=1	113 kDa	BASP1_RAT	Brain acid soluble protein 1 OS=Rattus norvegicus GN=Basp1 PE=1 SV=2	22 kDa
CO5A1_RAT	Collagen alpha-1(V) chain OS=Rattus norvegicus GN=Col5a1 PE=1 SV=1	184 kDa	ATPB_RAT	ATP synthase subunit beta, mitochondrial OS=Rattus norvegicus GN=Atp5b PE=1 SV=2	56 kDa	AT1B3_RAT	Sodium/potassium-transporting ATPase subunit beta-3 OS=Rattus norvegicus GN=Atp1b3 PE=2 SV=1	32 kDa	CAH3_RAT	Carbonic anhydrase 3 OS=Rattus norvegicus GN=Ca3 PE=1 SV=3	29 kDa
COF1_RAT	Cofilin-1 OS=Rattus norvegicus GN=Cfl1 PE=1 SV=3	19 kDa	B2MG_RAT	Beta-2-microglobulin OS=Rattus norvegicus GN=B2m PE=1 SV=1	14 kDa	ATPB_RAT	ATP synthase subunit beta, mitochondrial OS=Rattus norvegicus GN=Atp5b PE=1 SV=2	56 kDa	CALM1_RAT (+2)	Calmodulin-1 OS=Rattus norvegicus GN=Calm1 PE=1 SV=1	17 kDa
CTGF_RAT	Connective tissue growth factor OS=Rattus norvegicus GN=Ctgf PE=2 SV=1	38 kDa	BASI_RAT	Basigin OS=Rattus norvegicus GN=Bsg PE=1 SV=2	42 kDa	B2MG_RAT	Beta-2-microglobulin OS=Rattus norvegicus GN=B2m PE=1 SV=1	14 kDa	CALU_RAT	Calumenin OS=Rattus norvegicus GN=Calu PE=1 SV=1	37 kDa
DEST_RAT	Destrin OS=Rattus norvegicus GN=Dstn PE=1 SV=3	19 kDa	BASP1_RAT	Brain acid soluble protein 1 OS=Rattus norvegicus GN=Basp1 PE=1 SV=2	22 kDa	BASI_RAT	Basigin OS=Rattus norvegicus GN=Bsg PE=1 SV=2	42 kDa	CATB_RAT	Cathepsin B OS=Rattus norvegicus GN=Ctsb PE=1 SV=2	37 kDa
EF1A1_RAT	Elongation factor 1-alpha 1 OS=Rattus norvegicus GN=Eef1a1 PE=2 SV=1	50 kDa	CAH3_RAT	Carbonic anhydrase 3 OS=Rattus norvegicus GN=Ca3 PE=1 SV=3	29 kDa	BASP1_RAT	Brain acid soluble protein 1 OS=Rattus norvegicus GN=Basp1 PE=1 SV=2	22 kDa	CATD_RAT	Cathepsin D OS=Rattus norvegicus GN=Ctsd PE=1 SV=1	45 kDa
EF2_RAT	Elongation factor 2 OS=Rattus norvegicus GN=Eef2 PE=1 SV=4	95 kDa	CALM1_RAT (+2)	Calmodulin-1 OS=Rattus norvegicus GN=Calm1 PE=1 SV=1	17 kDa	CAH3_RAT	Carbonic anhydrase 3 OS=Rattus norvegicus GN=Ca3 PE=1 SV=3	29 kDa	CD44_RAT	CD44 antigen OS=Rattus norvegicus GN=Cd44 PE=1 SV=2	56 kDa
ENOA_RAT	Alpha-enolase OS=Rattus norvegicus GN=Eno1 PE=1 SV=4	47 kDa	CALR_RAT	Calreticulin OS=Rattus norvegicus GN=Calr PE=1 SV=1	48 kDa	CALD1_RAT	Non-muscle caldesmon OS=Rattus norvegicus GN=Cald1 PE=1 SV=1	61 kDa	CD63_RAT	CD63 antigen OS=Rattus norvegicus GN=Cd63 PE=1 SV=2	26 kDa
FINC_RAT	Fibronectin OS=Rattus norvegicus GN=Fn1 PE=1 SV=2	273 kDa	CALU_RAT	Calumenin OS=Rattus norvegicus GN=Calu PE=1 SV=1	37 kDa	CALM1_RAT (+2)	Calmodulin-1 OS=Rattus norvegicus GN=Calm1 PE=1 SV=1	17 kDa	CD82_RAT	CD82 antigen OS=Rattus norvegicus GN=Cd82 PE=1 SV=1	29 kDa
FPRP_RAT	Prostaglandin F2 receptor negative regulator OS=Rattus norvegicus GN=Ptgfrn PE=1 SV=1	99 kDa	CAP1_RAT	Adenylyl cyclase-associated protein 1 OS=Rattus norvegicus GN=Cap1 PE=1 SV=3	52 kDa	CALU_RAT	Calumenin OS=Rattus norvegicus GN=Calu PE=1 SV=1	37 kDa	CO1A1_RAT	Collagen alpha-1(I) chain OS=Rattus norvegicus GN=Col1a1 PE=1 SV=5	138 kDa
FSTL1_RAT	Follistatin-related protein 1 OS=Rattus norvegicus GN=Fstl1 PE=1 SV=1	35 kDa	CATB_RAT	Cathepsin B OS=Rattus norvegicus GN=Ctsb PE=1 SV=2	37 kDa	CAP1_RAT	Adenylyl cyclase-associated protein 1 OS=Rattus norvegicus GN=Cap1 PE=1 SV=3	52 kDa	CO1A2_RAT	Collagen alpha-2(I) chain OS=Rattus norvegicus GN=Col1a2 PE=1 SV=3	130 kDa
G3P_RAT	Glyceraldehyde-3-phosphate dehydrogenase OS=Rattus norvegicus GN=Gapdh PE=1 SV=3	36 kDa	CATD_RAT	Cathepsin D OS=Rattus norvegicus GN=Ctsd PE=1 SV=1	45 kDa	CAPZB_RAT	F-actin-capping protein subunit beta OS=Rattus norvegicus GN=Capzb PE=1 SV=1	31 kDa	CO3A1_RAT	Collagen alpha-1(III) chain OS=Rattus norvegicus GN=Col3a1 PE=2 SV=3	139 kDa
GNAI2_RAT	Guanine nucleotide-binding protein G(i) subunit alpha-2 OS=Rattus norvegicus GN=Gnai2 PE=1 SV=3	41 kDa	CAVN2_RAT	Caveolae-associated protein 2 OS=Rattus norvegicus GN=Cavin2 PE=1 SV=3	46 kDa	CATB_RAT	Cathepsin B OS=Rattus norvegicus GN=Ctsb PE=1 SV=2	37 kDa	CO5A1_RAT	Collagen alpha-1(V) chain OS=Rattus norvegicus GN=Col5a1 PE=1 SV=1	184 kDa
GRN_RAT	Granulins OS=Rattus norvegicus GN=Grn PE=1 SV=3	63 kDa	CH60_RAT	60 kDa heat shock protein, mitochondrial OS=Rattus norvegicus GN=Hspd1 PE=1 SV=1	61 kDa	CATD_RAT	Cathepsin D OS=Rattus norvegicus GN=Ctsd PE=1 SV=1	45 kDa	COF1_RAT	Cofilin-1 OS=Rattus norvegicus GN=Cfl1 PE=1 SV=3	19 kDa
GSTP1_RAT	Glutathione S-transferase P OS=Rattus norvegicus GN=Gstp1 PE=1 SV=2	23 kDa	CLH1_RAT	Clathrin heavy chain 1 OS=Rattus norvegicus GN=Cltc PE=1 SV=3	192 kDa	CAV1_RAT	Caveolin-1 OS=Rattus norvegicus GN=Cav1 PE=1 SV=3	21 kDa	CTGF_RAT	Connective tissue growth factor OS=Rattus norvegicus GN=Ctgf PE=2 SV=1	38 kDa
H2A1C_RAT (+3)	Histone H2A type 1-C OS=Rattus norvegicus PE=1 SV=2	14 kDa	CO1A1_RAT	Collagen alpha-1(I) chain OS=Rattus norvegicus GN=Col1a1 PE=1 SV=5	138 kDa	CBPQ_RAT	Carboxypeptidase Q OS=Rattus norvegicus GN=Cpq PE=1 SV=1	52 kDa	CTL2_RAT	Choline transporter-like protein 2 OS=Rattus norvegicus GN=Slc44a2 PE=2 SV=1	80 kDa
H2B1_RAT	Histone H2B type 1 OS=Rattus norvegicus PE=1 SV=2	14 kDa	CO1A2_RAT	Collagen alpha-2(I) chain OS=Rattus norvegicus GN=Col1a2 PE=1 SV=3	130 kDa	CD44_RAT	CD44 antigen OS=Rattus norvegicus GN=Cd44 PE=1 SV=2	56 kDa	CXA1_RAT	Gap junction alpha-1 protein OS=Rattus norvegicus GN=Gja1 PE=1 SV=2	43 kDa
H33_RAT	Histone H3.3 OS=Rattus norvegicus GN=H3f3b PE=1 SV=2	15 kDa	CO3A1_RAT	Collagen alpha-1(III) chain OS=Rattus norvegicus GN=Col3a1 PE=2 SV=3	139 kDa	CD63_RAT	CD63 antigen OS=Rattus norvegicus GN=Cd63 PE=1 SV=2	26 kDa	CSPG2_RAT	Versican core protein (Fragments) OS=Rattus norvegicus GN=Vcan PE=2 SV=2	300 kDa
H4_RAT	Histone H4 OS=Rattus norvegicus GN=Hist1h4b PE=1 SV=2	11 kDa	COF1_RAT	Cofilin-1 OS=Rattus norvegicus GN=Cfl1 PE=1 SV=3	19 kDa	CD82_RAT	CD82 antigen OS=Rattus norvegicus GN=Cd82 PE=1 SV=1	29 kDa	DEST_RAT	Destrin OS=Rattus norvegicus GN=Dstn PE=1 SV=3	19 kDa
HSP7C_RAT	Heat shock cognate 71 kDa protein OS=Rattus norvegicus GN=Hspa8 PE=1 SV=1	71 kDa	CTGF_RAT	Connective tissue growth factor OS=Rattus norvegicus GN=Ctgf PE=2 SV=1	38 kDa	CERU_RAT	Ceruloplasmin OS=Rattus norvegicus GN=Cp PE=1 SV=3	121 kDa	EF1A1_RAT	Elongation factor 1-alpha 1 OS=Rattus norvegicus GN=Eef1a1 PE=2 SV=1	50 kDa
HSPB1_RAT	Heat shock protein beta-1 OS=Rattus norvegicus GN=Hspb1 PE=1 SV=1	23 kDa	CSRP1_RAT	Cysteine and glycine-rich protein 1 OS=Rattus norvegicus GN=Csrp1 PE=1 SV=2	21 kDa	CO1A1_RAT	Collagen alpha-1(I) chain OS=Rattus norvegicus GN=Col1a1 PE=1 SV=5	138 kDa	EF2_RAT	Elongation factor 2 OS=Rattus norvegicus GN=Eef2 PE=1 SV=4	95 kDa
IBP5_RAT	Insulin-like growth factor-binding protein 5 OS=Rattus norvegicus GN=Igfbp5 PE=1 SV=1	30 kDa	DEST_RAT	Destrin OS=Rattus norvegicus GN=Dstn PE=1 SV=3	19 kDa	CO1A2_RAT	Collagen alpha-2(I) chain OS=Rattus norvegicus GN=Col1a2 PE=1 SV=3	130 kDa	EHD1_RAT	EH domain-containing protein 1 OS=Rattus norvegicus GN=Ehd1 PE=1 SV=1	61 kDa
IGF2_RAT	Insulin-like growth factor II OS=Rattus norvegicus GN=Igf2 PE=1 SV=1	20 kDa	DPP2_RAT	Dipeptidyl peptidase 2 OS=Rattus norvegicus GN=Dpp7 PE=1 SV=1	55 kDa	CO3A1_RAT	Collagen alpha-1(III) chain OS=Rattus norvegicus GN=Col3a1 PE=2 SV=3	139 kDa	ENOA_RAT	Alpha-enolase OS=Rattus norvegicus GN=Eno1 PE=1 SV=4	47 kDa
K1C10_RAT	Keratin, type I cytoskeletal 10 OS=Rattus norvegicus GN=Krt10 PE=3 SV=1	57 kDa	EF1A1_RAT	Elongation factor 1-alpha 1 OS=Rattus norvegicus GN=Eef1a1 PE=2 SV=1	50 kDa	CO5A1_RAT	Collagen alpha-1(V) chain OS=Rattus norvegicus GN=Col5a1 PE=1 SV=1	184 kDa	F10A1_RAT	Hsc70-interacting protein OS=Rattus norvegicus GN=St13 PE=1 SV=1	41 kDa
K1C14_RAT	Keratin, type I cytoskeletal 14 OS=Rattus norvegicus GN=Krt14 PE=2 SV=1	53 kDa	EF1D_RAT	Elongation factor 1-delta OS=Rattus norvegicus GN=Eef1d PE=1 SV=2	31 kDa	COF1_RAT	Cofilin-1 OS=Rattus norvegicus GN=Cfl1 PE=1 SV=3	19 kDa	FINC_RAT	Fibronectin OS=Rattus norvegicus GN=Fn1 PE=1 SV=2	273 kDa
K1C17_RAT	Keratin, type I cytoskeletal 17 OS=Rattus norvegicus GN=Krt17 PE=1 SV=1	48 kDa	EF2_RAT	Elongation factor 2 OS=Rattus norvegicus GN=Eef2 PE=1 SV=4	95 kDa	CTL2_RAT	Choline transporter-like protein 2 OS=Rattus norvegicus GN=Slc44a2 PE=2 SV=1	80 kDa	FLOT1_RAT	Flotillin-1 OS=Rattus norvegicus GN=Flot1 PE=2 SV=2	47 kDa
K2C1_RAT	Keratin, type II cytoskeletal 1 OS=Rattus norvegicus GN=Krt1 PE=2 SV=1	65 kDa	ENOA_RAT	Alpha-enolase OS=Rattus norvegicus GN=Eno1 PE=1 SV=4	47 kDa	CTR1_RAT	High affinity cationic amino acid transporter 1 OS=Rattus norvegicus GN=Slc7a1 PE=2 SV=1	67 kDa	FLOT2_RAT	Flotillin-2 OS=Rattus norvegicus GN=Flot2 PE=1 SV=1	47 kDa
K2C1B_RAT	Keratin, type II cytoskeletal 1b OS=Rattus norvegicus GN=Krt77 PE=3 SV=1	57 kDa	ENPL_RAT	Endoplasmin OS=Rattus norvegicus GN=Hsp90b1 PE=1 SV=2	93 kDa	CXA1_RAT	Gap junction alpha-1 protein OS=Rattus norvegicus GN=Gja1 PE=1 SV=2	43 kDa	FPRP_RAT	Prostaglandin F2 receptor negative regulator OS=Rattus norvegicus GN=Ptgfrn PE=1 SV=1	99 kDa
K2C5_RAT	Keratin, type II cytoskeletal 5 OS=Rattus norvegicus GN=Krt5 PE=1 SV=1	62 kDa	FINC_RAT	Fibronectin OS=Rattus norvegicus GN=Fn1 PE=1 SV=2	273 kDa	CSPG2_RAT	Versican core protein (Fragments) OS=Rattus norvegicus GN=Vcan PE=2 SV=2	300 kDa	FRIL1_RAT (+1)	Ferritin light chain 1 OS=Rattus norvegicus GN=Ftl1 PE=1 SV=3	21 kDa
K2C6A_RAT	Keratin, type II cytoskeletal 6A OS=Rattus norvegicus GN=Krt6a PE=1 SV=1	59 kDa	FLNC_RAT	Filamin-C OS=Rattus norvegicus GN=Flnc PE=1 SV=1	291 kDa	CSRP1_RAT	Cysteine and glycine-rich protein 1 OS=Rattus norvegicus GN=Csrp1 PE=1 SV=2	21 kDa	FSTL1_RAT	Follistatin-related protein 1 OS=Rattus norvegicus GN=Fstl1 PE=1 SV=1	35 kDa
K2C8_RAT	Keratin, type II cytoskeletal 8 OS=Rattus norvegicus GN=Krt8 PE=1 SV=3	54 kDa	FPRP_RAT	Prostaglandin F2 receptor negative regulator OS=Rattus norvegicus GN=Ptgfrn PE=1 SV=1	99 kDa	DEST_RAT	Destrin OS=Rattus norvegicus GN=Dstn PE=1 SV=3	19 kDa	G3P_RAT	Glyceraldehyde-3-phosphate dehydrogenase OS=Rattus norvegicus GN=Gapdh PE=1 SV=3	36 kDa
KPYM_RAT	Pyruvate kinase PKM OS=Rattus norvegicus GN=Pkm PE=1 SV=3	58 kDa	FSTL1_RAT	Follistatin-related protein 1 OS=Rattus norvegicus GN=Fstl1 PE=1 SV=1	35 kDa	DPP2_RAT	Dipeptidyl peptidase 2 OS=Rattus norvegicus GN=Dpp7 PE=1 SV=1	55 kDa	GBB2_RAT	Guanine nucleotide-binding protein G(I)/G(S)/G(T) subunit beta-2 OS=Rattus norvegicus GN=Gnb2 PE=1 SV=4	37 kDa
LAMP1_RAT	Lysosome-associated membrane glycoprotein 1 OS=Rattus norvegicus GN=Lamp1 PE=1 SV=1	44 kDa	G3P_RAT	Glyceraldehyde-3-phosphate dehydrogenase OS=Rattus norvegicus GN=Gapdh PE=1 SV=3	36 kDa	EF1A1_RAT	Elongation factor 1-alpha 1 OS=Rattus norvegicus GN=Eef1a1 PE=2 SV=1	50 kDa	GDIB_RAT	Rab GDP dissociation inhibitor beta OS=Rattus norvegicus GN=Gdi2 PE=1 SV=2	51 kDa
LDHB_RAT	L-lactate dehydrogenase B chain OS=Rattus norvegicus GN=Ldhb PE=1 SV=2	37 kDa	GBB2_RAT	Guanine nucleotide-binding protein G(I)/G(S)/G(T) subunit beta-2 OS=Rattus norvegicus GN=Gnb2 PE=1 SV=4	37 kDa	EF2_RAT	Elongation factor 2 OS=Rattus norvegicus GN=Eef2 PE=1 SV=4	95 kDa	GLMP_RAT	Glycosylated lysosomal membrane protein OS=Rattus norvegicus GN=Glmp PE=2 SV=1	44 kDa
LEG1_RAT	Galectin-1 OS=Rattus norvegicus GN=Lgals1 PE=1 SV=2	15 kDa	GDIB_RAT	Rab GDP dissociation inhibitor beta OS=Rattus norvegicus GN=Gdi2 PE=1 SV=2	51 kDa	ENOA_RAT	Alpha-enolase OS=Rattus norvegicus GN=Eno1 PE=1 SV=4	47 kDa	GLYG_RAT	Glycogenin-1 OS=Rattus norvegicus GN=Gyg1 PE=2 SV=4	37 kDa
MARCS_RAT	Myristoylated alanine-rich C-kinase substrate OS=Rattus norvegicus GN=Marcks PE=1 SV=2	30 kDa	GDIR1_RAT	Rho GDP-dissociation inhibitor 1 OS=Rattus norvegicus GN=Arhgdia PE=1 SV=1	23 kDa	F10A1_RAT	Hsc70-interacting protein OS=Rattus norvegicus GN=St13 PE=1 SV=1	41 kDa	GNAI2_RAT	Guanine nucleotide-binding protein G(i) subunit alpha-2 OS=Rattus norvegicus GN=Gnai2 PE=1 SV=3	41 kDa
MFGM_RAT	Lactadherin OS=Rattus norvegicus GN=Mfge8 PE=2 SV=1	47 kDa	GELS_RAT	Gelsolin OS=Rattus norvegicus GN=Gsn PE=1 SV=1	86 kDa	FINC_RAT	Fibronectin OS=Rattus norvegicus GN=Fn1 PE=1 SV=2	273 kDa	GRN_RAT	Granulins OS=Rattus norvegicus GN=Grn PE=1 SV=3	63 kDa
MOES_RAT	Moesin OS=Rattus norvegicus GN=Msn PE=1 SV=3	68 kDa	GNAI2_RAT	Guanine nucleotide-binding protein G(i) subunit alpha-2 OS=Rattus norvegicus GN=Gnai2 PE=1 SV=3	41 kDa	FLOT1_RAT	Flotillin-1 OS=Rattus norvegicus GN=Flot1 PE=2 SV=2	47 kDa	GRP78_RAT	78 kDa glucose-regulated protein OS=Rattus norvegicus GN=Hspa5 PE=1 SV=1	72 kDa
MRLCA_RAT	Myosin regulatory light chain RLC-A OS=Rattus norvegicus GN=Rlc-a PE=2 SV=2	20 kDa	GRN_RAT	Granulins OS=Rattus norvegicus GN=Grn PE=1 SV=3	63 kDa	FLOT2_RAT	Flotillin-2 OS=Rattus norvegicus GN=Flot2 PE=1 SV=1	47 kDa	GSTP1_RAT	Glutathione S-transferase P OS=Rattus norvegicus GN=Gstp1 PE=1 SV=2	23 kDa
MYADM_RAT	Myeloid-associated differentiation marker OS=Rattus norvegicus GN=Myadm PE=1 SV=1	35 kDa	GRP75_RAT	Stress-70 protein, mitochondrial OS=Rattus norvegicus GN=Hspa9 PE=1 SV=3	74 kDa	FPRP_RAT	Prostaglandin F2 receptor negative regulator OS=Rattus norvegicus GN=Ptgfrn PE=1 SV=1	99 kDa	GYS1_RAT	Glycogen [starch] synthase, muscle OS=Rattus norvegicus GN=Gys1 PE=1 SV=1	84 kDa
MYL6_RAT	Myosin light polypeptide 6 OS=Rattus norvegicus GN=Myl6 PE=1 SV=3	17 kDa	GRP78_RAT	78 kDa glucose-regulated protein OS=Rattus norvegicus GN=Hspa5 PE=1 SV=1	72 kDa	FRIL1_RAT (+1)	Ferritin light chain 1 OS=Rattus norvegicus GN=Ftl1 PE=1 SV=3	21 kDa	H2A1C_RAT (+3)	Histone H2A type 1-C OS=Rattus norvegicus PE=1 SV=2	14 kDa
MYL9_RAT	Myosin regulatory light polypeptide 9 OS=Rattus norvegicus GN=Myl9 PE=1 SV=2	20 kDa	GSTP1_RAT	Glutathione S-transferase P OS=Rattus norvegicus GN=Gstp1 PE=1 SV=2	23 kDa	FSTL1_RAT	Follistatin-related protein 1 OS=Rattus norvegicus GN=Fstl1 PE=1 SV=1	35 kDa	H2B1_RAT	Histone H2B type 1 OS=Rattus norvegicus PE=1 SV=2	14 kDa
NCAM1_RAT	Neural cell adhesion molecule 1 OS=Rattus norvegicus GN=Ncam1 PE=1 SV=1	95 kDa	H2A1C_RAT (+3)	Histone H2A type 1-C OS=Rattus norvegicus PE=1 SV=2	14 kDa	G3P_RAT	Glyceraldehyde-3-phosphate dehydrogenase OS=Rattus norvegicus GN=Gapdh PE=1 SV=3	36 kDa	H33_RAT	Histone H3.3 OS=Rattus norvegicus GN=H3f3b PE=1 SV=2	15 kDa
NEP_RAT	Neprilysin OS=Rattus norvegicus GN=Mme PE=1 SV=2	86 kDa	H2B1_RAT	Histone H2B type 1 OS=Rattus norvegicus PE=1 SV=2	14 kDa	GBB2_RAT	Guanine nucleotide-binding protein G(I)/G(S)/G(T) subunit beta-2 OS=Rattus norvegicus GN=Gnb2 PE=1 SV=4	37 kDa	H4_RAT	Histone H4 OS=Rattus norvegicus GN=Hist1h4b PE=1 SV=2	11 kDa
NEST_RAT	Nestin OS=Rattus norvegicus GN=Nes PE=1 SV=2	209 kDa	H33_RAT	Histone H3.3 OS=Rattus norvegicus GN=H3f3b PE=1 SV=2	15 kDa	GDIB_RAT	Rab GDP dissociation inhibitor beta OS=Rattus norvegicus GN=Gdi2 PE=1 SV=2	51 kDa	HS90A_RAT	Heat shock protein HSP 90-alpha OS=Rattus norvegicus GN=Hsp90aa1 PE=1 SV=3	85 kDa
NUCB1_RAT	Nucleobindin-1 OS=Rattus norvegicus GN=Nucb1 PE=1 SV=1	54 kDa	H4_RAT	Histone H4 OS=Rattus norvegicus GN=Hist1h4b PE=1 SV=2	11 kDa	GLMP_RAT	Glycosylated lysosomal membrane protein OS=Rattus norvegicus GN=Glmp PE=2 SV=1	44 kDa	HS90B_RAT	Heat shock protein HSP 90-beta OS=Rattus norvegicus GN=Hsp90ab1 PE=1 SV=4	83 kDa
PCOC1_RAT	Procollagen C-endopeptidase enhancer 1 OS=Rattus norvegicus GN=Pcolce PE=1 SV=1	50 kDa	HNRPU_RAT	Heterogeneous nuclear ribonucleoprotein U OS=Rattus norvegicus GN=Hnrnpu PE=1 SV=1	88 kDa	GLYG_RAT	Glycogenin-1 OS=Rattus norvegicus GN=Gyg1 PE=2 SV=4	37 kDa	HSP7C_RAT	Heat shock cognate 71 kDa protein OS=Rattus norvegicus GN=Hspa8 PE=1 SV=1	71 kDa
PEBP1_RAT	Phosphatidylethanolamine-binding protein 1 OS=Rattus norvegicus GN=Pebp1 PE=1 SV=3	21 kDa	HS90A_RAT	Heat shock protein HSP 90-alpha OS=Rattus norvegicus GN=Hsp90aa1 PE=1 SV=3	85 kDa	GNAI2_RAT	Guanine nucleotide-binding protein G(i) subunit alpha-2 OS=Rattus norvegicus GN=Gnai2 PE=1 SV=3	41 kDa	HSPB1_RAT	Heat shock protein beta-1 OS=Rattus norvegicus GN=Hspb1 PE=1 SV=1	23 kDa
PGK1_RAT	Phosphoglycerate kinase 1 OS=Rattus norvegicus GN=Pgk1 PE=1 SV=2	45 kDa	HS90B_RAT	Heat shock protein HSP 90-beta OS=Rattus norvegicus GN=Hsp90ab1 PE=1 SV=4	83 kDa	GNAS1_RAT (+1)	Guanine nucleotide-binding protein G(s) subunit alpha isoforms XLas OS=Rattus norvegicus GN=Gnas PE=1 SV=3	123 kDa	HTRA1_RAT	Serine protease HTRA1 OS=Rattus norvegicus GN=Htra1 PE=2 SV=1	51 kDa
PPIA_RAT	Peptidyl-prolyl cis-trans isomerase A OS=Rattus norvegicus GN=Ppia PE=1 SV=2	18 kDa	HSP7C_RAT	Heat shock cognate 71 kDa protein OS=Rattus norvegicus GN=Hspa8 PE=1 SV=1	71 kDa	GRN_RAT	Granulins OS=Rattus norvegicus GN=Grn PE=1 SV=3	63 kDa	IFM3_RAT	Interferon-induced transmembrane protein 3 OS=Rattus norvegicus GN=ifitm3 PE=2 SV=1	15 kDa
RAB7A_RAT	Ras-related protein Rab-7a OS=Rattus norvegicus GN=Rab7a PE=1 SV=2	24 kDa	HSPB1_RAT	Heat shock protein beta-1 OS=Rattus norvegicus GN=Hspb1 PE=1 SV=1	23 kDa	GRP78_RAT	78 kDa glucose-regulated protein OS=Rattus norvegicus GN=Hspa5 PE=1 SV=1	72 kDa	IGF2_RAT	Insulin-like growth factor II OS=Rattus norvegicus GN=Igf2 PE=1 SV=1	20 kDa
RAP1B_RAT	Ras-related protein Rap-1b OS=Rattus norvegicus GN=Rap1b PE=1 SV=2	21 kDa	HTRA1_RAT	Serine protease HTRA1 OS=Rattus norvegicus GN=Htra1 PE=2 SV=1	51 kDa	GSTP1_RAT	Glutathione S-transferase P OS=Rattus norvegicus GN=Gstp1 PE=1 SV=2	23 kDa	ITA7_RAT	Integrin alpha-7 OS=Rattus norvegicus GN=Itga7 PE=1 SV=2	124 kDa
RBM3_RAT	RNA-binding protein 3 OS=Rattus norvegicus GN=Rbm3 PE=1 SV=2	17 kDa	IBP5_RAT	Insulin-like growth factor-binding protein 5 OS=Rattus norvegicus GN=Igfbp5 PE=1 SV=1	30 kDa	GYS1_RAT	Glycogen [starch] synthase, muscle OS=Rattus norvegicus GN=Gys1 PE=1 SV=1	84 kDa	ITB1_RAT	Integrin beta-1 OS=Rattus norvegicus GN=Itgb1 PE=2 SV=1	88 kDa
RL15_RAT	60S ribosomal protein L15 OS=Rattus norvegicus GN=Rpl15 PE=1 SV=2	24 kDa	IF4A2_RAT	Eukaryotic initiation factor 4A-II OS=Rattus norvegicus GN=Eif4a2 PE=1 SV=1	46 kDa	H2A1C_RAT (+3)	Histone H2A type 1-C OS=Rattus norvegicus PE=1 SV=2	14 kDa	K1C10_RAT	Keratin, type I cytoskeletal 10 OS=Rattus norvegicus GN=Krt10 PE=3 SV=1	57 kDa
RS27A_RAT	Ubiquitin-40S ribosomal protein S27a OS=Rattus norvegicus GN=Rps27a PE=1 SV=2	18 kDa	IF5A1_RAT	Eukaryotic translation initiation factor 5A-1 OS=Rattus norvegicus GN=Eif5a PE=1 SV=3	17 kDa	H2B1_RAT	Histone H2B type 1 OS=Rattus norvegicus PE=1 SV=2	14 kDa	K1C14_RAT	Keratin, type I cytoskeletal 14 OS=Rattus norvegicus GN=Krt14 PE=2 SV=1	53 kDa
SAP_RAT	Prosaposin OS=Rattus norvegicus GN=Psap PE=1 SV=1	61 kDa	IGF2_RAT	Insulin-like growth factor II OS=Rattus norvegicus GN=Igf2 PE=1 SV=1	20 kDa	H33_RAT	Histone H3.3 OS=Rattus norvegicus GN=H3f3b PE=1 SV=2	15 kDa	K1C17_RAT	Keratin, type I cytoskeletal 17 OS=Rattus norvegicus GN=Krt17 PE=1 SV=1	48 kDa
SODC_RAT	Superoxide dismutase [Cu-Zn] OS=Rattus norvegicus GN=Sod1 PE=1 SV=2	16 kDa	ITA7_RAT	Integrin alpha-7 OS=Rattus norvegicus GN=Itga7 PE=1 SV=2	124 kDa	H4_RAT	Histone H4 OS=Rattus norvegicus GN=Hist1h4b PE=1 SV=2	11 kDa	K2C1_RAT	Keratin, type II cytoskeletal 1 OS=Rattus norvegicus GN=Krt1 PE=2 SV=1	65 kDa
SPRC_RAT	SPARC OS=Rattus norvegicus GN=Sparc PE=1 SV=4	34 kDa	ITB1_RAT	Integrin beta-1 OS=Rattus norvegicus GN=Itgb1 PE=2 SV=1	88 kDa	HNRPU_RAT	Heterogeneous nuclear ribonucleoprotein U OS=Rattus norvegicus GN=Hnrnpu PE=1 SV=1	88 kDa	K2C1B_RAT	Keratin, type II cytoskeletal 1b OS=Rattus norvegicus GN=Krt77 PE=3 SV=1	57 kDa
TBA1B_RAT	Tubulin alpha-1B chain OS=Rattus norvegicus GN=Tuba1b PE=1 SV=1	50 kDa	K1C10_RAT	Keratin, type I cytoskeletal 10 OS=Rattus norvegicus GN=Krt10 PE=3 SV=1	57 kDa	HS90A_RAT	Heat shock protein HSP 90-alpha OS=Rattus norvegicus GN=Hsp90aa1 PE=1 SV=3	85 kDa	K2C5_RAT	Keratin, type II cytoskeletal 5 OS=Rattus norvegicus GN=Krt5 PE=1 SV=1	62 kDa
TBB4B_RAT	Tubulin beta-4B chain OS=Rattus norvegicus GN=Tubb4b PE=1 SV=1	50 kDa	K1C14_RAT	Keratin, type I cytoskeletal 14 OS=Rattus norvegicus GN=Krt14 PE=2 SV=1	53 kDa	HS90B_RAT	Heat shock protein HSP 90-beta OS=Rattus norvegicus GN=Hsp90ab1 PE=1 SV=4	83 kDa	K2C6A_RAT	Keratin, type II cytoskeletal 6A OS=Rattus norvegicus GN=Krt6a PE=1 SV=1	59 kDa
TBB5_RAT	Tubulin beta-5 chain OS=Rattus norvegicus GN=Tubb5 PE=1 SV=1	50 kDa	K1C15_RAT	Keratin, type I cytoskeletal 15 OS=Rattus norvegicus GN=Krt15 PE=1 SV=1	49 kDa	HSP7C_RAT	Heat shock cognate 71 kDa protein OS=Rattus norvegicus GN=Hspa8 PE=1 SV=1	71 kDa	K2C8_RAT	Keratin, type II cytoskeletal 8 OS=Rattus norvegicus GN=Krt8 PE=1 SV=3	54 kDa
THIO_RAT	Thioredoxin OS=Rattus norvegicus GN=Txn PE=1 SV=2	12 kDa	K1C17_RAT	Keratin, type I cytoskeletal 17 OS=Rattus norvegicus GN=Krt17 PE=1 SV=1	48 kDa	HSPB1_RAT	Heat shock protein beta-1 OS=Rattus norvegicus GN=Hspb1 PE=1 SV=1	23 kDa	KPYM_RAT	Pyruvate kinase PKM OS=Rattus norvegicus GN=Pkm PE=1 SV=3	58 kDa
TPM1_RAT	Tropomyosin alpha-1 chain OS=Rattus norvegicus GN=Tpm1 PE=1 SV=3	33 kDa	K1C42_RAT	Keratin, type I cytoskeletal 42 OS=Rattus norvegicus GN=Krt42 PE=3 SV=1	50 kDa	HTRA1_RAT	Serine protease HTRA1 OS=Rattus norvegicus GN=Htra1 PE=2 SV=1	51 kDa	LAMP1_RAT	Lysosome-associated membrane glycoprotein 1 OS=Rattus norvegicus GN=Lamp1 PE=1 SV=1	44 kDa
TPM3_RAT	Tropomyosin alpha-3 chain OS=Rattus norvegicus GN=Tpm3 PE=1 SV=2	29 kDa	K2C1_RAT	Keratin, type II cytoskeletal 1 OS=Rattus norvegicus GN=Krt1 PE=2 SV=1	65 kDa	IF5A1_RAT	Eukaryotic translation initiation factor 5A-1 OS=Rattus norvegicus GN=Eif5a PE=1 SV=3	17 kDa	LAMP2_RAT	Lysosome-associated membrane glycoprotein 2 OS=Rattus norvegicus GN=Lamp2 PE=1 SV=3	45 kDa
TPM4_RAT	Tropomyosin alpha-4 chain OS=Rattus norvegicus GN=Tpm4 PE=1 SV=3	29 kDa	K2C1B_RAT	Keratin, type II cytoskeletal 1b OS=Rattus norvegicus GN=Krt77 PE=3 SV=1	57 kDa	IFM3_RAT	Interferon-induced transmembrane protein 3 OS=Rattus norvegicus GN=ifitm3 PE=2 SV=1	15 kDa	LAT1_RAT	Large neutral amino acids transporter small subunit 1 OS=Rattus norvegicus GN=Slc7a5 PE=1 SV=2	56 kDa
VIME_RAT	Vimentin OS=Rattus norvegicus GN=Vim PE=1 SV=2	54 kDa	K2C5_RAT	Keratin, type II cytoskeletal 5 OS=Rattus norvegicus GN=Krt5 PE=1 SV=1	62 kDa	IGF2_RAT	Insulin-like growth factor II OS=Rattus norvegicus GN=Igf2 PE=1 SV=1	20 kDa	LDHA_RAT	L-lactate dehydrogenase A chain OS=Rattus norvegicus GN=Ldha PE=1 SV=1	36 kDa
			K2C6A_RAT	Keratin, type II cytoskeletal 6A OS=Rattus norvegicus GN=Krt6a PE=1 SV=1	59 kDa	ITA7_RAT	Integrin alpha-7 OS=Rattus norvegicus GN=Itga7 PE=1 SV=2	124 kDa	LDHB_RAT	L-lactate dehydrogenase B chain OS=Rattus norvegicus GN=Ldhb PE=1 SV=2	37 kDa
			K2C75_RAT	Keratin, type II cytoskeletal 75 OS=Rattus norvegicus GN=Krt75 PE=3 SV=2	59 kDa	ITB1_RAT	Integrin beta-1 OS=Rattus norvegicus GN=Itgb1 PE=2 SV=1	88 kDa	LEG1_RAT	Galectin-1 OS=Rattus norvegicus GN=Lgals1 PE=1 SV=2	15 kDa
			K2C8_RAT	Keratin, type II cytoskeletal 8 OS=Rattus norvegicus GN=Krt8 PE=1 SV=3	54 kDa	K1C10_RAT	Keratin, type I cytoskeletal 10 OS=Rattus norvegicus GN=Krt10 PE=3 SV=1	57 kDa	LG3BP_RAT	Galectin-3-binding protein OS=Rattus norvegicus GN=Lgals3bp PE=1 SV=2	64 kDa
			KCRU_RAT	Creatine kinase U-type, mitochondrial OS=Rattus norvegicus GN=Ckmt1 PE=1 SV=1	47 kDa	K1C14_RAT	Keratin, type I cytoskeletal 14 OS=Rattus norvegicus GN=Krt14 PE=2 SV=1	53 kDa	LOXL2_RAT	Lysyl oxidase homolog 2 OS=Rattus norvegicus GN=Loxl2 PE=2 SV=2	87 kDa
			KPRP_RAT	Keratinocyte proline-rich protein OS=Rattus norvegicus GN=Kprp PE=2 SV=1	76 kDa	K1C17_RAT	Keratin, type I cytoskeletal 17 OS=Rattus norvegicus GN=Krt17 PE=1 SV=1	48 kDa	LYAG_RAT	Lysosomal alpha-glucosidase OS=Rattus norvegicus GN=Gaa PE=2 SV=1	106 kDa
			KPYM_RAT	Pyruvate kinase PKM OS=Rattus norvegicus GN=Pkm PE=1 SV=3	58 kDa	K1C42_RAT	Keratin, type I cytoskeletal 42 OS=Rattus norvegicus GN=Krt42 PE=3 SV=1	50 kDa	MARCS_RAT	Myristoylated alanine-rich C-kinase substrate OS=Rattus norvegicus GN=Marcks PE=1 SV=2	30 kDa
			LAMP1_RAT	Lysosome-associated membrane glycoprotein 1 OS=Rattus norvegicus GN=Lamp1 PE=1 SV=1	44 kDa	K2C1_RAT	Keratin, type II cytoskeletal 1 OS=Rattus norvegicus GN=Krt1 PE=2 SV=1	65 kDa	MFGM_RAT	Lactadherin OS=Rattus norvegicus GN=Mfge8 PE=2 SV=1	47 kDa
			LAT1_RAT	Large neutral amino acids transporter small subunit 1 OS=Rattus norvegicus GN=Slc7a5 PE=1 SV=2	56 kDa	K2C1B_RAT	Keratin, type II cytoskeletal 1b OS=Rattus norvegicus GN=Krt77 PE=3 SV=1	57 kDa	MOES_RAT	Moesin OS=Rattus norvegicus GN=Msn PE=1 SV=3	68 kDa
			LDHA_RAT	L-lactate dehydrogenase A chain OS=Rattus norvegicus GN=Ldha PE=1 SV=1	36 kDa	K2C5_RAT	Keratin, type II cytoskeletal 5 OS=Rattus norvegicus GN=Krt5 PE=1 SV=1	62 kDa	MRLCA_RAT	Myosin regulatory light chain RLC-A OS=Rattus norvegicus GN=Rlc-a PE=2 SV=2	20 kDa
			LDHB_RAT	L-lactate dehydrogenase B chain OS=Rattus norvegicus GN=Ldhb PE=1 SV=2	37 kDa	K2C6A_RAT	Keratin, type II cytoskeletal 6A OS=Rattus norvegicus GN=Krt6a PE=1 SV=1	59 kDa	MRP_RAT	MARCKS-related protein OS=Rattus norvegicus GN=Marcksl1 PE=2 SV=3	20 kDa
			LEG1_RAT	Galectin-1 OS=Rattus norvegicus GN=Lgals1 PE=1 SV=2	15 kDa	K2C75_RAT	Keratin, type II cytoskeletal 75 OS=Rattus norvegicus GN=Krt75 PE=3 SV=2	59 kDa	MVP_RAT	Major vault protein OS=Rattus norvegicus GN=Mvp PE=1 SV=4	96 kDa
			LMNA_RAT	Prelamin-A/C OS=Rattus norvegicus GN=Lmna PE=1 SV=1	74 kDa	K2C8_RAT	Keratin, type II cytoskeletal 8 OS=Rattus norvegicus GN=Krt8 PE=1 SV=3	54 kDa	MYADM_RAT	Myeloid-associated differentiation marker OS=Rattus norvegicus GN=Myadm PE=1 SV=1	35 kDa
			MARCS_RAT	Myristoylated alanine-rich C-kinase substrate OS=Rattus norvegicus GN=Marcks PE=1 SV=2	30 kDa	KPRP_RAT	Keratinocyte proline-rich protein OS=Rattus norvegicus GN=Kprp PE=2 SV=1	76 kDa	MYL6_RAT	Myosin light polypeptide 6 OS=Rattus norvegicus GN=Myl6 PE=1 SV=3	17 kDa
			MDHM_RAT	Malate dehydrogenase, mitochondrial OS=Rattus norvegicus GN=Mdh2 PE=1 SV=2	36 kDa	KPYM_RAT	Pyruvate kinase PKM OS=Rattus norvegicus GN=Pkm PE=1 SV=3	58 kDa	MYL9_RAT	Myosin regulatory light polypeptide 9 OS=Rattus norvegicus GN=Myl9 PE=1 SV=2	20 kDa
			MFGM_RAT	Lactadherin OS=Rattus norvegicus GN=Mfge8 PE=2 SV=1	47 kDa	LAMP1_RAT	Lysosome-associated membrane glycoprotein 1 OS=Rattus norvegicus GN=Lamp1 PE=1 SV=1	44 kDa	NCAM1_RAT	Neural cell adhesion molecule 1 OS=Rattus norvegicus GN=Ncam1 PE=1 SV=1	95 kDa
			MOES_RAT	Moesin OS=Rattus norvegicus GN=Msn PE=1 SV=3	68 kDa	LAMP2_RAT	Lysosome-associated membrane glycoprotein 2 OS=Rattus norvegicus GN=Lamp2 PE=1 SV=3	45 kDa	NEP_RAT	Neprilysin OS=Rattus norvegicus GN=Mme PE=1 SV=2	86 kDa
			MRLCA_RAT	Myosin regulatory light chain RLC-A OS=Rattus norvegicus GN=Rlc-a PE=2 SV=2	20 kDa	LAT1_RAT	Large neutral amino acids transporter small subunit 1 OS=Rattus norvegicus GN=Slc7a5 PE=1 SV=2	56 kDa	NEST_RAT	Nestin OS=Rattus norvegicus GN=Nes PE=1 SV=2	209 kDa
			MRP_RAT	MARCKS-related protein OS=Rattus norvegicus GN=Marcksl1 PE=2 SV=3	20 kDa	LCAP_RAT	Leucyl-cystinyl aminopeptidase OS=Rattus norvegicus GN=Lnpep PE=1 SV=1	117 kDa	NIBAN_RAT	Protein Niban OS=Rattus norvegicus GN=Fam129a PE=1 SV=2	103 kDa
			MYADM_RAT	Myeloid-associated differentiation marker OS=Rattus norvegicus GN=Myadm PE=1 SV=1	35 kDa	LDHA_RAT	L-lactate dehydrogenase A chain OS=Rattus norvegicus GN=Ldha PE=1 SV=1	36 kDa	NID2_RAT	Nidogen-2 OS=Rattus norvegicus GN=Nid2 PE=2 SV=1	153 kDa
			MYH9_RAT	Myosin-9 OS=Rattus norvegicus GN=Myh9 PE=1 SV=3	226 kDa	LDHB_RAT	L-lactate dehydrogenase B chain OS=Rattus norvegicus GN=Ldhb PE=1 SV=2	37 kDa	NPM_RAT	Nucleophosmin OS=Rattus norvegicus GN=Npm1 PE=1 SV=1	33 kDa
			MYL6_RAT	Myosin light polypeptide 6 OS=Rattus norvegicus GN=Myl6 PE=1 SV=3	17 kDa	LEG1_RAT	Galectin-1 OS=Rattus norvegicus GN=Lgals1 PE=1 SV=2	15 kDa	PCYOX_RAT	Prenylcysteine oxidase OS=Rattus norvegicus GN=Pcyox1 PE=1 SV=1	56 kDa
			MYL9_RAT	Myosin regulatory light polypeptide 9 OS=Rattus norvegicus GN=Myl9 PE=1 SV=2	20 kDa	LG3BP_RAT	Galectin-3-binding protein OS=Rattus norvegicus GN=Lgals3bp PE=1 SV=2	64 kDa	PDC6I_RAT	Programmed cell death 6-interacting protein OS=Rattus norvegicus GN=Pdcd6ip PE=1 SV=2	97 kDa
			NCAM1_RAT	Neural cell adhesion molecule 1 OS=Rattus norvegicus GN=Ncam1 PE=1 SV=1	95 kDa	LOXL2_RAT	Lysyl oxidase homolog 2 OS=Rattus norvegicus GN=Loxl2 PE=2 SV=2	87 kDa	PEBP1_RAT	Phosphatidylethanolamine-binding protein 1 OS=Rattus norvegicus GN=Pebp1 PE=1 SV=3	21 kDa
			NEP_RAT	Neprilysin OS=Rattus norvegicus GN=Mme PE=1 SV=2	86 kDa	LYAG_RAT	Lysosomal alpha-glucosidase OS=Rattus norvegicus GN=Gaa PE=2 SV=1	106 kDa	PGK1_RAT	Phosphoglycerate kinase 1 OS=Rattus norvegicus GN=Pgk1 PE=1 SV=2	45 kDa
			NEST_RAT	Nestin OS=Rattus norvegicus GN=Nes PE=1 SV=2	209 kDa	MARCS_RAT	Myristoylated alanine-rich C-kinase substrate OS=Rattus norvegicus GN=Marcks PE=1 SV=2	30 kDa	PP4P2_RAT	Type 2 phosphatidylinositol 4,5-bisphosphate 4-phosphatase OS=Rattus norvegicus GN=Pip4p2 PE=1 SV=1	28 kDa
			NIBAN_RAT	Protein Niban OS=Rattus norvegicus GN=Fam129a PE=1 SV=2	103 kDa	MDHC_RAT	Malate dehydrogenase, cytoplasmic OS=Rattus norvegicus GN=Mdh1 PE=1 SV=3	36 kDa	PPAL_RAT	Lysosomal acid phosphatase OS=Rattus norvegicus GN=Acp2 PE=1 SV=1	48 kDa
			NPM_RAT	Nucleophosmin OS=Rattus norvegicus GN=Npm1 PE=1 SV=1	33 kDa	MFGM_RAT	Lactadherin OS=Rattus norvegicus GN=Mfge8 PE=2 SV=1	47 kDa	PPIA_RAT	Peptidyl-prolyl cis-trans isomerase A OS=Rattus norvegicus GN=Ppia PE=1 SV=2	18 kDa
			NUCB1_RAT	Nucleobindin-1 OS=Rattus norvegicus GN=Nucb1 PE=1 SV=1	54 kDa	MOES_RAT	Moesin OS=Rattus norvegicus GN=Msn PE=1 SV=3	68 kDa	PRDX2_RAT	Peroxiredoxin-2 OS=Rattus norvegicus GN=Prdx2 PE=1 SV=3	22 kDa
			NUCL_RAT	Nucleolin OS=Rattus norvegicus GN=Ncl PE=1 SV=3	77 kDa	MRLCA_RAT	Myosin regulatory light chain RLC-A OS=Rattus norvegicus GN=Rlc-a PE=2 SV=2	20 kDa	PROF1_RAT	Profilin-1 OS=Rattus norvegicus GN=Pfn1 PE=1 SV=2	15 kDa
			PDIA1_RAT	Protein disulfide-isomerase OS=Rattus norvegicus GN=P4hb PE=1 SV=2	57 kDa	MRP_RAT	MARCKS-related protein OS=Rattus norvegicus GN=Marcksl1 PE=2 SV=3	20 kDa	PSA1_RAT	Proteasome subunit alpha type-1 OS=Rattus norvegicus GN=Psma1 PE=1 SV=2	30 kDa
			PEBP1_RAT	Phosphatidylethanolamine-binding protein 1 OS=Rattus norvegicus GN=Pebp1 PE=1 SV=3	21 kDa	MVP_RAT	Major vault protein OS=Rattus norvegicus GN=Mvp PE=1 SV=4	96 kDa	PSA2_RAT	Proteasome subunit alpha type-2 OS=Rattus norvegicus GN=Psma2 PE=1 SV=3	26 kDa
			PGAM1_RAT	Phosphoglycerate mutase 1 OS=Rattus norvegicus GN=Pgam1 PE=1 SV=4	29 kDa	MYADM_RAT	Myeloid-associated differentiation marker OS=Rattus norvegicus GN=Myadm PE=1 SV=1	35 kDa	PSA3_RAT	Proteasome subunit alpha type-3 OS=Rattus norvegicus GN=Psma3 PE=1 SV=3	28 kDa
			PGK1_RAT	Phosphoglycerate kinase 1 OS=Rattus norvegicus GN=Pgk1 PE=1 SV=2	45 kDa	MYH9_RAT	Myosin-9 OS=Rattus norvegicus GN=Myh9 PE=1 SV=3	226 kDa	PSA4_RAT	Proteasome subunit alpha type-4 OS=Rattus norvegicus GN=Psma4 PE=1 SV=1	29 kDa
			PHB_RAT	Prohibitin OS=Rattus norvegicus GN=Phb PE=1 SV=1	30 kDa	MYL6_RAT	Myosin light polypeptide 6 OS=Rattus norvegicus GN=Myl6 PE=1 SV=3	17 kDa	PSA5_RAT	Proteasome subunit alpha type-5 OS=Rattus norvegicus GN=Psma5 PE=1 SV=1	26 kDa
			PHB2_RAT	Prohibitin-2 OS=Rattus norvegicus GN=Phb2 PE=1 SV=1	33 kDa	MYL9_RAT	Myosin regulatory light polypeptide 9 OS=Rattus norvegicus GN=Myl9 PE=1 SV=2	20 kDa	PSA6_RAT	Proteasome subunit alpha type-6 OS=Rattus norvegicus GN=Psma6 PE=1 SV=1	27 kDa
			PLAK_RAT	Junction plakoglobin OS=Rattus norvegicus GN=Jup PE=1 SV=1	82 kDa	MYO1C_RAT	Unconventional myosin-Ic OS=Rattus norvegicus GN=Myo1c PE=1 SV=2	120 kDa	PSB1_RAT	Proteasome subunit beta type-1 OS=Rattus norvegicus GN=Psmb1 PE=1 SV=3	26 kDa
			PLEC_RAT	Plectin OS=Rattus norvegicus GN=Plec PE=1 SV=2	534 kDa	NCAM1_RAT	Neural cell adhesion molecule 1 OS=Rattus norvegicus GN=Ncam1 PE=1 SV=1	95 kDa	PSB4_RAT	Proteasome subunit beta type-4 OS=Rattus norvegicus GN=Psmb4 PE=1 SV=2	29 kDa
			PPIA_RAT	Peptidyl-prolyl cis-trans isomerase A OS=Rattus norvegicus GN=Ppia PE=1 SV=2	18 kDa	NEP_RAT	Neprilysin OS=Rattus norvegicus GN=Mme PE=1 SV=2	86 kDa	PSB5_RAT	Proteasome subunit beta type-5 OS=Rattus norvegicus GN=Psmb5 PE=1 SV=3	29 kDa
			PRDX1_RAT	Peroxiredoxin-1 OS=Rattus norvegicus GN=Prdx1 PE=1 SV=1	22 kDa	NEST_RAT	Nestin OS=Rattus norvegicus GN=Nes PE=1 SV=2	209 kDa	PSB6_RAT	Proteasome subunit beta type-6 OS=Rattus norvegicus GN=Psmb6 PE=1 SV=3	25 kDa
			PRDX2_RAT	Peroxiredoxin-2 OS=Rattus norvegicus GN=Prdx2 PE=1 SV=3	22 kDa	NIBAN_RAT	Protein Niban OS=Rattus norvegicus GN=Fam129a PE=1 SV=2	103 kDa	PSB7_RAT	Proteasome subunit beta type-7 OS=Rattus norvegicus GN=Psmb7 PE=1 SV=1	30 kDa
			PROF1_RAT	Profilin-1 OS=Rattus norvegicus GN=Pfn1 PE=1 SV=2	15 kDa	NID2_RAT	Nidogen-2 OS=Rattus norvegicus GN=Nid2 PE=2 SV=1	153 kDa	PTTG_RAT	Pituitary tumor-transforming gene 1 protein-interacting protein OS=Rattus norvegicus GN=Pttg1ip PE=2 SV=1	20 kDa
			PSA1_RAT	Proteasome subunit alpha type-1 OS=Rattus norvegicus GN=Psma1 PE=1 SV=2	30 kDa	NPM_RAT	Nucleophosmin OS=Rattus norvegicus GN=Npm1 PE=1 SV=1	33 kDa	RAB1A_RAT	Ras-related protein Rab-1A OS=Rattus norvegicus GN=Rab1A PE=1 SV=3	23 kDa
			PSA2_RAT	Proteasome subunit alpha type-2 OS=Rattus norvegicus GN=Psma2 PE=1 SV=3	26 kDa	PARK7_RAT	Protein/nucleic acid deglycase DJ-1 OS=Rattus norvegicus GN=Park7 PE=1 SV=1	20 kDa	RAB2A_RAT	Ras-related protein Rab-2A OS=Rattus norvegicus GN=Rab2a PE=2 SV=1	24 kDa
			PSA3_RAT	Proteasome subunit alpha type-3 OS=Rattus norvegicus GN=Psma3 PE=1 SV=3	28 kDa	PCOC1_RAT	Procollagen C-endopeptidase enhancer 1 OS=Rattus norvegicus GN=Pcolce PE=1 SV=1	50 kDa	RAB7A_RAT	Ras-related protein Rab-7a OS=Rattus norvegicus GN=Rab7a PE=1 SV=2	24 kDa
			PSA5_RAT	Proteasome subunit alpha type-5 OS=Rattus norvegicus GN=Psma5 PE=1 SV=1	26 kDa	PCYOX_RAT	Prenylcysteine oxidase OS=Rattus norvegicus GN=Pcyox1 PE=1 SV=1	56 kDa	RALB_RAT	Ras-related protein Ral-B OS=Rattus norvegicus GN=Ralb PE=2 SV=1	23 kDa
			PSA6_RAT	Proteasome subunit alpha type-6 OS=Rattus norvegicus GN=Psma6 PE=1 SV=1	27 kDa	PDC6I_RAT	Programmed cell death 6-interacting protein OS=Rattus norvegicus GN=Pdcd6ip PE=1 SV=2	97 kDa	RAP1B_RAT	Ras-related protein Rap-1b OS=Rattus norvegicus GN=Rap1b PE=1 SV=2	21 kDa
			PSB5_RAT	Proteasome subunit beta type-5 OS=Rattus norvegicus GN=Psmb5 PE=1 SV=3	29 kDa	PEBP1_RAT	Phosphatidylethanolamine-binding protein 1 OS=Rattus norvegicus GN=Pebp1 PE=1 SV=3	21 kDa	RB11A_RAT (+1)	Ras-related protein Rab-11A OS=Rattus norvegicus GN=Rab11a PE=1 SV=3	24 kDa
			PSB6_RAT	Proteasome subunit beta type-6 OS=Rattus norvegicus GN=Psmb6 PE=1 SV=3	25 kDa	PGAM1_RAT	Phosphoglycerate mutase 1 OS=Rattus norvegicus GN=Pgam1 PE=1 SV=4	29 kDa	RBM3_RAT	RNA-binding protein 3 OS=Rattus norvegicus GN=Rbm3 PE=1 SV=2	17 kDa
			PSB7_RAT	Proteasome subunit beta type-7 OS=Rattus norvegicus GN=Psmb7 PE=1 SV=1	30 kDa	PGFRB_RAT	Platelet-derived growth factor receptor beta OS=Rattus norvegicus GN=Pdgfrb PE=2 SV=2	123 kDa	RHOA_RAT	Transforming protein RhoA OS=Rattus norvegicus GN=Rhoa PE=1 SV=1	22 kDa
			PUR6_RAT	Multifunctional protein ADE2 OS=Rattus norvegicus GN=Paics PE=1 SV=3	47 kDa	PGK1_RAT	Phosphoglycerate kinase 1 OS=Rattus norvegicus GN=Pgk1 PE=1 SV=2	45 kDa	RL10_RAT	60S ribosomal protein L10 OS=Rattus norvegicus GN=Rpl10 PE=1 SV=3	25 kDa
			RAB1A_RAT	Ras-related protein Rab-1A OS=Rattus norvegicus GN=Rab1A PE=1 SV=3	23 kDa	PLAK_RAT	Junction plakoglobin OS=Rattus norvegicus GN=Jup PE=1 SV=1	82 kDa	RL12_RAT	60S ribosomal protein L12 OS=Rattus norvegicus GN=Rpl12 PE=2 SV=1	18 kDa
			RAB7A_RAT	Ras-related protein Rab-7a OS=Rattus norvegicus GN=Rab7a PE=1 SV=2	24 kDa	PP4P2_RAT	Type 2 phosphatidylinositol 4,5-bisphosphate 4-phosphatase OS=Rattus norvegicus GN=Pip4p2 PE=1 SV=1	28 kDa	RL13_RAT	60S ribosomal protein L13 OS=Rattus norvegicus GN=Rpl13 PE=1 SV=2	24 kDa
			RACK1_RAT	Receptor of activated protein C kinase 1 OS=Rattus norvegicus GN=Rack1 PE=1 SV=3	35 kDa	PPAL_RAT	Lysosomal acid phosphatase OS=Rattus norvegicus GN=Acp2 PE=1 SV=1	48 kDa	RL13A_RAT	60S ribosomal protein L13a OS=Rattus norvegicus GN=Rpl13a PE=1 SV=2	23 kDa
			RAP1B_RAT	Ras-related protein Rap-1b OS=Rattus norvegicus GN=Rap1b PE=1 SV=2	21 kDa	PPIA_RAT	Peptidyl-prolyl cis-trans isomerase A OS=Rattus norvegicus GN=Ppia PE=1 SV=2	18 kDa	RL14_RAT	60S ribosomal protein L14 OS=Rattus norvegicus GN=Rpl14 PE=1 SV=3	23 kDa
			RB11A_RAT (+1)	Ras-related protein Rab-11A OS=Rattus norvegicus GN=Rab11a PE=1 SV=3	24 kDa	PRDX1_RAT	Peroxiredoxin-1 OS=Rattus norvegicus GN=Prdx1 PE=1 SV=1	22 kDa	RL15_RAT	60S ribosomal protein L15 OS=Rattus norvegicus GN=Rpl15 PE=1 SV=2	24 kDa
			RBM3_RAT	RNA-binding protein 3 OS=Rattus norvegicus GN=Rbm3 PE=1 SV=2	17 kDa	PRDX2_RAT	Peroxiredoxin-2 OS=Rattus norvegicus GN=Prdx2 PE=1 SV=3	22 kDa	RL17_RAT	60S ribosomal protein L17 OS=Rattus norvegicus GN=Rpl17 PE=2 SV=3	21 kDa
			RHOA_RAT	Transforming protein RhoA OS=Rattus norvegicus GN=Rhoa PE=1 SV=1	22 kDa	PROF1_RAT	Profilin-1 OS=Rattus norvegicus GN=Pfn1 PE=1 SV=2	15 kDa	RL18_RAT	60S ribosomal protein L18 OS=Rattus norvegicus GN=Rpl18 PE=1 SV=2	22 kDa
			RL15_RAT	60S ribosomal protein L15 OS=Rattus norvegicus GN=Rpl15 PE=1 SV=2	24 kDa	PSA1_RAT	Proteasome subunit alpha type-1 OS=Rattus norvegicus GN=Psma1 PE=1 SV=2	30 kDa	RL18A_RAT	60S ribosomal protein L18a OS=Rattus norvegicus GN=Rpl18a PE=2 SV=1	21 kDa
			RL18_RAT	60S ribosomal protein L18 OS=Rattus norvegicus GN=Rpl18 PE=1 SV=2	22 kDa	PSA2_RAT	Proteasome subunit alpha type-2 OS=Rattus norvegicus GN=Psma2 PE=1 SV=3	26 kDa	RL19_RAT	60S ribosomal protein L19 OS=Rattus norvegicus GN=Rpl19 PE=1 SV=1	23 kDa
			RL22_RAT	60S ribosomal protein L22 OS=Rattus norvegicus GN=Rpl22 PE=2 SV=2	15 kDa	PSA3_RAT	Proteasome subunit alpha type-3 OS=Rattus norvegicus GN=Psma3 PE=1 SV=3	28 kDa	RL21_RAT	60S ribosomal protein L21 OS=Rattus norvegicus GN=Rpl21 PE=1 SV=3	18 kDa
			RL3_RAT	60S ribosomal protein L3 OS=Rattus norvegicus GN=Rpl3 PE=1 SV=3	46 kDa	PSA4_RAT	Proteasome subunit alpha type-4 OS=Rattus norvegicus GN=Psma4 PE=1 SV=1	29 kDa	RL22_RAT	60S ribosomal protein L22 OS=Rattus norvegicus GN=Rpl22 PE=2 SV=2	15 kDa
			RL37P_RAT	Putative 60S ribosomal protein L37a OS=Rattus norvegicus GN=Rpl37a-ps1 PE=5 SV=2	10 kDa	PSA5_RAT	Proteasome subunit alpha type-5 OS=Rattus norvegicus GN=Psma5 PE=1 SV=1	26 kDa	RL24_RAT	60S ribosomal protein L24 OS=Rattus norvegicus GN=Rpl24 PE=2 SV=1	18 kDa
			ROA2_RAT	Heterogeneous nuclear ribonucleoproteins A2/B1 OS=Rattus norvegicus GN=Hnrnpa2b1 PE=1 SV=1	37 kDa	PSA6_RAT	Proteasome subunit alpha type-6 OS=Rattus norvegicus GN=Psma6 PE=1 SV=1	27 kDa	RL26_RAT	60S ribosomal protein L26 OS=Rattus norvegicus GN=Rpl26 PE=1 SV=1	17 kDa
			RPN1_RAT	Dolichyl-diphosphooligosaccharide--protein glycosyltransferase subunit 1 OS=Rattus norvegicus GN=Rpn1 PE=2 SV=1	68 kDa	PSB1_RAT	Proteasome subunit beta type-1 OS=Rattus norvegicus GN=Psmb1 PE=1 SV=3	26 kDa	RL27_RAT	60S ribosomal protein L27 OS=Rattus norvegicus GN=Rpl27 PE=2 SV=2	16 kDa
			RS11_RAT	40S ribosomal protein S11 OS=Rattus norvegicus GN=Rps11 PE=1 SV=3	18 kDa	PSB4_RAT	Proteasome subunit beta type-4 OS=Rattus norvegicus GN=Psmb4 PE=1 SV=2	29 kDa	RL28_RAT	60S ribosomal protein L28 OS=Rattus norvegicus GN=Rpl28 PE=1 SV=4	16 kDa
			RS16_RAT	40S ribosomal protein S16 OS=Rattus norvegicus GN=Rps16 PE=1 SV=2	16 kDa	PSB5_RAT	Proteasome subunit beta type-5 OS=Rattus norvegicus GN=Psmb5 PE=1 SV=3	29 kDa	RL3_RAT	60S ribosomal protein L3 OS=Rattus norvegicus GN=Rpl3 PE=1 SV=3	46 kDa
			RS27A_RAT	Ubiquitin-40S ribosomal protein S27a OS=Rattus norvegicus GN=Rps27a PE=1 SV=2	18 kDa	PSB6_RAT	Proteasome subunit beta type-6 OS=Rattus norvegicus GN=Psmb6 PE=1 SV=3	25 kDa	RL30_RAT	60S ribosomal protein L30 OS=Rattus norvegicus GN=Rpl30 PE=3 SV=2	13 kDa
			RS3_RAT	40S ribosomal protein S3 OS=Rattus norvegicus GN=Rps3 PE=1 SV=1	27 kDa	PSB7_RAT	Proteasome subunit beta type-7 OS=Rattus norvegicus GN=Psmb7 PE=1 SV=1	30 kDa	RL31_RAT	60S ribosomal protein L31 OS=Rattus norvegicus GN=Rpl31 PE=2 SV=1	14 kDa
			RS6_RAT	40S ribosomal protein S6 OS=Rattus norvegicus GN=Rps6 PE=1 SV=1	29 kDa	PTTG_RAT	Pituitary tumor-transforming gene 1 protein-interacting protein OS=Rattus norvegicus GN=Pttg1ip PE=2 SV=1	20 kDa	RL34_RAT	60S ribosomal protein L34 OS=Rattus norvegicus GN=Rpl34 PE=1 SV=3	14 kDa
			RS8_RAT	40S ribosomal protein S8 OS=Rattus norvegicus GN=Rps8 PE=1 SV=2	24 kDa	RAB14_RAT	Ras-related protein Rab-14 OS=Rattus norvegicus GN=Rab14 PE=1 SV=3	24 kDa	RL35A_RAT	60S ribosomal protein L35a OS=Rattus norvegicus GN=Rpl35a PE=3 SV=1	13 kDa
			SAP_RAT	Prosaposin OS=Rattus norvegicus GN=Psap PE=1 SV=1	61 kDa	RAB1A_RAT	Ras-related protein Rab-1A OS=Rattus norvegicus GN=Rab1A PE=1 SV=3	23 kDa	RL36_RAT	60S ribosomal protein L36 OS=Rattus norvegicus GN=Rpl36 PE=1 SV=2	12 kDa
			SERA_RAT	D-3-phosphoglycerate dehydrogenase OS=Rattus norvegicus GN=Phgdh PE=1 SV=3	56 kDa	RAB2A_RAT	Ras-related protein Rab-2A OS=Rattus norvegicus GN=Rab2a PE=2 SV=1	24 kDa	RL37P_RAT	Putative 60S ribosomal protein L37a OS=Rattus norvegicus GN=Rpl37a-ps1 PE=5 SV=2	10 kDa
			SODC_RAT	Superoxide dismutase [Cu-Zn] OS=Rattus norvegicus GN=Sod1 PE=1 SV=2	16 kDa	RAB7A_RAT	Ras-related protein Rab-7a OS=Rattus norvegicus GN=Rab7a PE=1 SV=2	24 kDa	RL4_RAT	60S ribosomal protein L4 OS=Rattus norvegicus GN=Rpl4 PE=1 SV=3	47 kDa
			SPR1A_RAT	Cornifin-A OS=Rattus norvegicus GN=Sprr1a PE=2 SV=1	17 kDa	RALB_RAT	Ras-related protein Ral-B OS=Rattus norvegicus GN=Ralb PE=2 SV=1	23 kDa	RL6_RAT	60S ribosomal protein L6 OS=Rattus norvegicus GN=Rpl6 PE=1 SV=5	34 kDa
			SPRC_RAT	SPARC OS=Rattus norvegicus GN=Sparc PE=1 SV=4	34 kDa	RAP1B_RAT	Ras-related protein Rap-1b OS=Rattus norvegicus GN=Rap1b PE=1 SV=2	21 kDa	RL7_RAT	60S ribosomal protein L7 OS=Rattus norvegicus GN=Rpl7 PE=1 SV=2	30 kDa
			SRSF2_RAT	Serine/arginine-rich splicing factor 2 OS=Rattus norvegicus GN=Srsf2 PE=1 SV=3	25 kDa	RB11A_RAT (+1)	Ras-related protein Rab-11A OS=Rattus norvegicus GN=Rab11a PE=1 SV=3	24 kDa	RL7A_RAT	60S ribosomal protein L7a OS=Rattus norvegicus GN=Rpl7a PE=1 SV=2	30 kDa
			TAGL2_RAT	Transgelin-2 OS=Rattus norvegicus GN=Tagln2 PE=1 SV=1	22 kDa	RBM3_RAT	RNA-binding protein 3 OS=Rattus norvegicus GN=Rbm3 PE=1 SV=2	17 kDa	RL8_RAT	60S ribosomal protein L8 OS=Rattus norvegicus GN=Rpl8 PE=2 SV=2	28 kDa
			TBA1B_RAT	Tubulin alpha-1B chain OS=Rattus norvegicus GN=Tuba1b PE=1 SV=1	50 kDa	RHOA_RAT	Transforming protein RhoA OS=Rattus norvegicus GN=Rhoa PE=1 SV=1	22 kDa	RLA0_RAT	60S acidic ribosomal protein P0 OS=Rattus norvegicus GN=Rplp0 PE=1 SV=2	34 kDa
			TBA4A_RAT	Tubulin alpha-4A chain OS=Rattus norvegicus GN=Tuba4a PE=1 SV=1	50 kDa	RL10_RAT	60S ribosomal protein L10 OS=Rattus norvegicus GN=Rpl10 PE=1 SV=3	25 kDa	RLA1_RAT	60S acidic ribosomal protein P1 OS=Rattus norvegicus GN=Rplp1 PE=3 SV=1	11 kDa
			TBB2B_RAT	Tubulin beta-2B chain OS=Rattus norvegicus GN=Tubb2b PE=1 SV=1	50 kDa	RL12_RAT	60S ribosomal protein L12 OS=Rattus norvegicus GN=Rpl12 PE=2 SV=1	18 kDa	RLA2_RAT	60S acidic ribosomal protein P2 OS=Rattus norvegicus GN=Rplp2 PE=1 SV=2	12 kDa
			TBB4B_RAT	Tubulin beta-4B chain OS=Rattus norvegicus GN=Tubb4b PE=1 SV=1	50 kDa	RL13_RAT	60S ribosomal protein L13 OS=Rattus norvegicus GN=Rpl13 PE=1 SV=2	24 kDa	ROA2_RAT	Heterogeneous nuclear ribonucleoproteins A2/B1 OS=Rattus norvegicus GN=Hnrnpa2b1 PE=1 SV=1	37 kDa
			TBB5_RAT	Tubulin beta-5 chain OS=Rattus norvegicus GN=Tubb5 PE=1 SV=1	50 kDa	RL13A_RAT	60S ribosomal protein L13a OS=Rattus norvegicus GN=Rpl13a PE=1 SV=2	23 kDa	RRAS_RAT	Ras-related protein R-Ras OS=Rattus norvegicus GN=Rras PE=1 SV=1	24 kDa
			TCTP_RAT	Translationally-controlled tumor protein OS=Rattus norvegicus GN=Tpt1 PE=1 SV=1	19 kDa	RL14_RAT	60S ribosomal protein L14 OS=Rattus norvegicus GN=Rpl14 PE=1 SV=3	23 kDa	RS11_RAT	40S ribosomal protein S11 OS=Rattus norvegicus GN=Rps11 PE=1 SV=3	18 kDa
			TERA_RAT	Transitional endoplasmic reticulum ATPase OS=Rattus norvegicus GN=Vcp PE=1 SV=3	89 kDa	RL15_RAT	60S ribosomal protein L15 OS=Rattus norvegicus GN=Rpl15 PE=1 SV=2	24 kDa	RS13_RAT	40S ribosomal protein S13 OS=Rattus norvegicus GN=Rps13 PE=1 SV=2	17 kDa
			TGM1_RAT	Protein-glutamine gamma-glutamyltransferase K OS=Rattus norvegicus GN=Tgm1 PE=1 SV=1	91 kDa	RL17_RAT	60S ribosomal protein L17 OS=Rattus norvegicus GN=Rpl17 PE=2 SV=3	21 kDa	RS14_RAT	40S ribosomal protein S14 OS=Rattus norvegicus GN=Rps14 PE=2 SV=3	16 kDa
			THIO_RAT	Thioredoxin OS=Rattus norvegicus GN=Txn PE=1 SV=2	12 kDa	RL18_RAT	60S ribosomal protein L18 OS=Rattus norvegicus GN=Rpl18 PE=1 SV=2	22 kDa	RS15A_RAT	40S ribosomal protein S15a OS=Rattus norvegicus GN=Rps15a PE=1 SV=2	15 kDa
			TMEDA_RAT	Transmembrane emp24 domain-containing protein 10 OS=Rattus norvegicus GN=Tmed10 PE=1 SV=2	25 kDa	RL18A_RAT	60S ribosomal protein L18a OS=Rattus norvegicus GN=Rpl18a PE=2 SV=1	21 kDa	RS16_RAT	40S ribosomal protein S16 OS=Rattus norvegicus GN=Rps16 PE=1 SV=2	16 kDa
			TPIS_RAT	Triosephosphate isomerase OS=Rattus norvegicus GN=Tpi1 PE=1 SV=2	27 kDa	RL19_RAT	60S ribosomal protein L19 OS=Rattus norvegicus GN=Rpl19 PE=1 SV=1	23 kDa	RS18_RAT	40S ribosomal protein S18 OS=Rattus norvegicus GN=Rps18 PE=1 SV=3	18 kDa
			TPM1_RAT	Tropomyosin alpha-1 chain OS=Rattus norvegicus GN=Tpm1 PE=1 SV=3	33 kDa	RL21_RAT	60S ribosomal protein L21 OS=Rattus norvegicus GN=Rpl21 PE=1 SV=3	18 kDa	RS19_RAT	40S ribosomal protein S19 OS=Rattus norvegicus GN=Rps19 PE=2 SV=3	16 kDa
			TPM3_RAT	Tropomyosin alpha-3 chain OS=Rattus norvegicus GN=Tpm3 PE=1 SV=2	29 kDa	RL22_RAT	60S ribosomal protein L22 OS=Rattus norvegicus GN=Rpl22 PE=2 SV=2	15 kDa	RS2_RAT	40S ribosomal protein S2 OS=Rattus norvegicus GN=Rps2 PE=1 SV=1	31 kDa
			TPM4_RAT	Tropomyosin alpha-4 chain OS=Rattus norvegicus GN=Tpm4 PE=1 SV=3	29 kDa	RL24_RAT	60S ribosomal protein L24 OS=Rattus norvegicus GN=Rpl24 PE=2 SV=1	18 kDa	RS21_RAT	40S ribosomal protein S21 OS=Rattus norvegicus GN=Rps21 PE=1 SV=1	9 kDa
			VDAC1_RAT	Voltage-dependent anion-selective channel protein 1 OS=Rattus norvegicus GN=Vdac1 PE=1 SV=4	31 kDa	RL26_RAT	60S ribosomal protein L26 OS=Rattus norvegicus GN=Rpl26 PE=1 SV=1	17 kDa	RS23_RAT	40S ribosomal protein S23 OS=Rattus norvegicus GN=Rps23 PE=1 SV=3	16 kDa
			VDAC2_RAT	Voltage-dependent anion-selective channel protein 2 OS=Rattus norvegicus GN=Vdac2 PE=1 SV=2	32 kDa	RL27_RAT	60S ribosomal protein L27 OS=Rattus norvegicus GN=Rpl27 PE=2 SV=2	16 kDa	RS24_RAT	40S ribosomal protein S24 OS=Rattus norvegicus GN=Rps24 PE=2 SV=1	15 kDa
			VIME_RAT	Vimentin OS=Rattus norvegicus GN=Vim PE=1 SV=2	54 kDa	RL28_RAT	60S ribosomal protein L28 OS=Rattus norvegicus GN=Rpl28 PE=1 SV=4	16 kDa	RS26_RAT	40S ribosomal protein S26 OS=Rattus norvegicus GN=Rps26 PE=3 SV=3	13 kDa
			VINC_RAT	Vinculin OS=Rattus norvegicus GN=Vcl PE=1 SV=1	117 kDa	RL3_RAT	60S ribosomal protein L3 OS=Rattus norvegicus GN=Rpl3 PE=1 SV=3	46 kDa	RS27A_RAT	Ubiquitin-40S ribosomal protein S27a OS=Rattus norvegicus GN=Rps27a PE=1 SV=2	18 kDa
						RL30_RAT	60S ribosomal protein L30 OS=Rattus norvegicus GN=Rpl30 PE=3 SV=2	13 kDa	RS28_RAT	40S ribosomal protein S28 OS=Rattus norvegicus GN=Rps28 PE=1 SV=1	8 kDa
						RL31_RAT	60S ribosomal protein L31 OS=Rattus norvegicus GN=Rpl31 PE=2 SV=1	14 kDa	RS3_RAT	40S ribosomal protein S3 OS=Rattus norvegicus GN=Rps3 PE=1 SV=1	27 kDa
						RL34_RAT	60S ribosomal protein L34 OS=Rattus norvegicus GN=Rpl34 PE=1 SV=3	14 kDa	RS3A_RAT	40S ribosomal protein S3a OS=Rattus norvegicus GN=Rps3a PE=1 SV=2	30 kDa
						RL35A_RAT	60S ribosomal protein L35a OS=Rattus norvegicus GN=Rpl35a PE=3 SV=1	13 kDa	RS4X_RAT	40S ribosomal protein S4, X isoform OS=Rattus norvegicus GN=Rps4x PE=2 SV=2	30 kDa
						RL36_RAT	60S ribosomal protein L36 OS=Rattus norvegicus GN=Rpl36 PE=1 SV=2	12 kDa	RS6_RAT	40S ribosomal protein S6 OS=Rattus norvegicus GN=Rps6 PE=1 SV=1	29 kDa
						RL37P_RAT	Putative 60S ribosomal protein L37a OS=Rattus norvegicus GN=Rpl37a-ps1 PE=5 SV=2	10 kDa	RS8_RAT	40S ribosomal protein S8 OS=Rattus norvegicus GN=Rps8 PE=1 SV=2	24 kDa
						RL4_RAT	60S ribosomal protein L4 OS=Rattus norvegicus GN=Rpl4 PE=1 SV=3	47 kDa	RS9_RAT	40S ribosomal protein S9 OS=Rattus norvegicus GN=Rps9 PE=1 SV=4	23 kDa
						RL5_RAT	60S ribosomal protein L5 OS=Rattus norvegicus GN=Rpl5 PE=1 SV=3	34 kDa	SAP_RAT	Prosaposin OS=Rattus norvegicus GN=Psap PE=1 SV=1	61 kDa
						RL6_RAT	60S ribosomal protein L6 OS=Rattus norvegicus GN=Rpl6 PE=1 SV=5	34 kDa	SCRB2_RAT	Lysosome membrane protein 2 OS=Rattus norvegicus GN=Scarb2 PE=1 SV=2	54 kDa
						RL7_RAT	60S ribosomal protein L7 OS=Rattus norvegicus GN=Rpl7 PE=1 SV=2	30 kDa	SDCB1_RAT	Syntenin-1 OS=Rattus norvegicus GN=Sdcbp PE=1 SV=1	32 kDa
						RL7A_RAT	60S ribosomal protein L7a OS=Rattus norvegicus GN=Rpl7a PE=1 SV=2	30 kDa	SODC_RAT	Superoxide dismutase [Cu-Zn] OS=Rattus norvegicus GN=Sod1 PE=1 SV=2	16 kDa
						RL8_RAT	60S ribosomal protein L8 OS=Rattus norvegicus GN=Rpl8 PE=2 SV=2	28 kDa	SRSF2_RAT	Serine/arginine-rich splicing factor 2 OS=Rattus norvegicus GN=Srsf2 PE=1 SV=3	25 kDa
						RL9_RAT	60S ribosomal protein L9 OS=Rattus norvegicus GN=Rpl9 PE=1 SV=1	22 kDa	T106B_RAT	Transmembrane protein 106B OS=Rattus norvegicus GN=Tmem106b PE=1 SV=1	31 kDa
						RLA0_RAT	60S acidic ribosomal protein P0 OS=Rattus norvegicus GN=Rplp0 PE=1 SV=2	34 kDa	TBA1B_RAT	Tubulin alpha-1B chain OS=Rattus norvegicus GN=Tuba1b PE=1 SV=1	50 kDa
						RLA1_RAT	60S acidic ribosomal protein P1 OS=Rattus norvegicus GN=Rplp1 PE=3 SV=1	11 kDa	TBB4B_RAT	Tubulin beta-4B chain OS=Rattus norvegicus GN=Tubb4b PE=1 SV=1	50 kDa
						RLA2_RAT	60S acidic ribosomal protein P2 OS=Rattus norvegicus GN=Rplp2 PE=1 SV=2	12 kDa	TBB5_RAT	Tubulin beta-5 chain OS=Rattus norvegicus GN=Tubb5 PE=1 SV=1	50 kDa
						ROA2_RAT	Heterogeneous nuclear ribonucleoproteins A2/B1 OS=Rattus norvegicus GN=Hnrnpa2b1 PE=1 SV=1	37 kDa	TEP1_RAT	Telomerase protein component 1 OS=Rattus norvegicus GN=Tep1 PE=1 SV=1	292 kDa
						RRAS_RAT	Ras-related protein R-Ras OS=Rattus norvegicus GN=Rras PE=1 SV=1	24 kDa	TERA_RAT	Transitional endoplasmic reticulum ATPase OS=Rattus norvegicus GN=Vcp PE=1 SV=3	89 kDa
						RS10_RAT	40S ribosomal protein S10 OS=Rattus norvegicus GN=Rps10 PE=2 SV=1	19 kDa	THIO_RAT	Thioredoxin OS=Rattus norvegicus GN=Txn PE=1 SV=2	12 kDa
						RS11_RAT	40S ribosomal protein S11 OS=Rattus norvegicus GN=Rps11 PE=1 SV=3	18 kDa	THY1_RAT	Thy-1 membrane glycoprotein OS=Rattus norvegicus GN=Thy1 PE=1 SV=1	18 kDa
						RS13_RAT	40S ribosomal protein S13 OS=Rattus norvegicus GN=Rps13 PE=1 SV=2	17 kDa	TPM1_RAT	Tropomyosin alpha-1 chain OS=Rattus norvegicus GN=Tpm1 PE=1 SV=3	33 kDa
						RS14_RAT	40S ribosomal protein S14 OS=Rattus norvegicus GN=Rps14 PE=2 SV=3	16 kDa	TPM4_RAT	Tropomyosin alpha-4 chain OS=Rattus norvegicus GN=Tpm4 PE=1 SV=3	29 kDa
						RS15A_RAT	40S ribosomal protein S15a OS=Rattus norvegicus GN=Rps15a PE=1 SV=2	15 kDa	TPP2_RAT	Tripeptidyl-peptidase 2 OS=Rattus norvegicus GN=Tpp2 PE=2 SV=3	138 kDa
						RS16_RAT	40S ribosomal protein S16 OS=Rattus norvegicus GN=Rps16 PE=1 SV=2	16 kDa	TS101_RAT	Tumor susceptibility gene 101 protein OS=Rattus norvegicus GN=Tsg101 PE=1 SV=1	44 kDa
						RS18_RAT	40S ribosomal protein S18 OS=Rattus norvegicus GN=Rps18 PE=1 SV=3	18 kDa	TYB4_RAT	Thymosin beta-4 OS=Rattus norvegicus GN=Tmsb4x PE=1 SV=2	5 kDa
						RS19_RAT	40S ribosomal protein S19 OS=Rattus norvegicus GN=Rps19 PE=2 SV=3	16 kDa	VAMP7_RAT	Vesicle-associated membrane protein 7 OS=Rattus norvegicus GN=Vamp7 PE=1 SV=1	25 kDa
						RS2_RAT	40S ribosomal protein S2 OS=Rattus norvegicus GN=Rps2 PE=1 SV=1	31 kDa	VAT1_RAT	Synaptic vesicle membrane protein VAT-1 homolog OS=Rattus norvegicus GN=Vat1 PE=1 SV=1	43 kDa
						RS21_RAT	40S ribosomal protein S21 OS=Rattus norvegicus GN=Rps21 PE=1 SV=1	9 kDa	VATL_RAT	V-type proton ATPase 16 kDa proteolipid subunit OS=Rattus norvegicus GN=Atp6v0c PE=2 SV=1	16 kDa
						RS23_RAT	40S ribosomal protein S23 OS=Rattus norvegicus GN=Rps23 PE=1 SV=3	16 kDa	VIME_RAT	Vimentin OS=Rattus norvegicus GN=Vim PE=1 SV=2	54 kDa
						RS24_RAT	40S ribosomal protein S24 OS=Rattus norvegicus GN=Rps24 PE=2 SV=1	15 kDa
						RS26_RAT	40S ribosomal protein S26 OS=Rattus norvegicus GN=Rps26 PE=3 SV=3	13 kDa
						RS27A_RAT	Ubiquitin-40S ribosomal protein S27a OS=Rattus norvegicus GN=Rps27a PE=1 SV=2	18 kDa
						RS28_RAT	40S ribosomal protein S28 OS=Rattus norvegicus GN=Rps28 PE=1 SV=1	8 kDa
						RS3_RAT	40S ribosomal protein S3 OS=Rattus norvegicus GN=Rps3 PE=1 SV=1	27 kDa
						RS3A_RAT	40S ribosomal protein S3a OS=Rattus norvegicus GN=Rps3a PE=1 SV=2	30 kDa
						RS4X_RAT	40S ribosomal protein S4, X isoform OS=Rattus norvegicus GN=Rps4x PE=2 SV=2	30 kDa
						RS6_RAT	40S ribosomal protein S6 OS=Rattus norvegicus GN=Rps6 PE=1 SV=1	29 kDa
						RS8_RAT	40S ribosomal protein S8 OS=Rattus norvegicus GN=Rps8 PE=1 SV=2	24 kDa
						RS9_RAT	40S ribosomal protein S9 OS=Rattus norvegicus GN=Rps9 PE=1 SV=4	23 kDa
						RTN4_RAT	Reticulon-4 OS=Rattus norvegicus GN=Rtn4 PE=1 SV=1	126 kDa
						S10AB_RAT	Protein S100-A11 OS=Rattus norvegicus GN=S100a11 PE=3 SV=1	11 kDa
						SAP_RAT	Prosaposin OS=Rattus norvegicus GN=Psap PE=1 SV=1	61 kDa
						SCRB2_RAT	Lysosome membrane protein 2 OS=Rattus norvegicus GN=Scarb2 PE=1 SV=2	54 kDa
						SDCB1_RAT	Syntenin-1 OS=Rattus norvegicus GN=Sdcbp PE=1 SV=1	32 kDa
						SERPH_RAT	Serpin H1 OS=Rattus norvegicus GN=Serpinh1 PE=1 SV=1	47 kDa
						SODC_RAT	Superoxide dismutase [Cu-Zn] OS=Rattus norvegicus GN=Sod1 PE=1 SV=2	16 kDa
						SRSF2_RAT	Serine/arginine-rich splicing factor 2 OS=Rattus norvegicus GN=Srsf2 PE=1 SV=3	25 kDa
						T106B_RAT	Transmembrane protein 106B OS=Rattus norvegicus GN=Tmem106b PE=1 SV=1	31 kDa
						TAGL_RAT	Transgelin OS=Rattus norvegicus GN=Tagln PE=1 SV=2	23 kDa
						TBA1B_RAT	Tubulin alpha-1B chain OS=Rattus norvegicus GN=Tuba1b PE=1 SV=1	50 kDa
						TBB4B_RAT	Tubulin beta-4B chain OS=Rattus norvegicus GN=Tubb4b PE=1 SV=1	50 kDa
						TBB5_RAT	Tubulin beta-5 chain OS=Rattus norvegicus GN=Tubb5 PE=1 SV=1	50 kDa
						TCPB_RAT	T-complex protein 1 subunit beta OS=Rattus norvegicus GN=Cct2 PE=1 SV=3	57 kDa
						TCPD_RAT	T-complex protein 1 subunit delta OS=Rattus norvegicus GN=Cct4 PE=1 SV=3	58 kDa
						TEP1_RAT	Telomerase protein component 1 OS=Rattus norvegicus GN=Tep1 PE=1 SV=1	292 kDa
						TERA_RAT	Transitional endoplasmic reticulum ATPase OS=Rattus norvegicus GN=Vcp PE=1 SV=3	89 kDa
						THIO_RAT	Thioredoxin OS=Rattus norvegicus GN=Txn PE=1 SV=2	12 kDa
						THY1_RAT	Thy-1 membrane glycoprotein OS=Rattus norvegicus GN=Thy1 PE=1 SV=1	18 kDa
						TOLIP_RAT	Toll-interacting protein OS=Rattus norvegicus GN=Tollip PE=1 SV=1	30 kDa
						TPIS_RAT	Triosephosphate isomerase OS=Rattus norvegicus GN=Tpi1 PE=1 SV=2	27 kDa
						TPM1_RAT	Tropomyosin alpha-1 chain OS=Rattus norvegicus GN=Tpm1 PE=1 SV=3	33 kDa
						TPM4_RAT	Tropomyosin alpha-4 chain OS=Rattus norvegicus GN=Tpm4 PE=1 SV=3	29 kDa
						TPP2_RAT	Tripeptidyl-peptidase 2 OS=Rattus norvegicus GN=Tpp2 PE=2 SV=3	138 kDa
						TS101_RAT	Tumor susceptibility gene 101 protein OS=Rattus norvegicus GN=Tsg101 PE=1 SV=1	44 kDa
						TYB4_RAT	Thymosin beta-4 OS=Rattus norvegicus GN=Tmsb4x PE=1 SV=2	5 kDa
						VAMP7_RAT	Vesicle-associated membrane protein 7 OS=Rattus norvegicus GN=Vamp7 PE=1 SV=1	25 kDa
						VAT1_RAT	Synaptic vesicle membrane protein VAT-1 homolog OS=Rattus norvegicus GN=Vat1 PE=1 SV=1	43 kDa
						VATB2_RAT	V-type proton ATPase subunit B, brain isoform OS=Rattus norvegicus GN=Atp6v1b2 PE=1 SV=1	57 kDa
						VATL_RAT	V-type proton ATPase 16 kDa proteolipid subunit OS=Rattus norvegicus GN=Atp6v0c PE=2 SV=1	16 kDa
						VDAC1_RAT	Voltage-dependent anion-selective channel protein 1 OS=Rattus norvegicus GN=Vdac1 PE=1 SV=4	31 kDa
						VIME_RAT	Vimentin OS=Rattus norvegicus GN=Vim PE=1 SV=2	54 kDa
						VPS28_RAT	Vacuolar protein sorting-associated protein 28 homolog OS=Rattus norvegicus GN=Vps28 PE=2 SV=1	26 kDa
						WDR1_RAT	WD repeat-containing protein 1 OS=Rattus norvegicus GN=Wdr1 PE=1 SV=3	66 kDa

## Sheet: HL1 detailed data
mEV control			mEV hypoxia			sEV control			sEV hypoxia
Accession	Protein	MW [kDa]	Accession	Protein	MW [kDa]	Accession	Protein	MW [kDa]	Accession	Protein	MW [kDa]
1433B_MOUSE	14-3-3 protein beta/alpha OS=Mus musculus GN=Ywhab PE=1 SV=3	28 kDa	1433B_MOUSE	14-3-3 protein beta/alpha OS=Mus musculus GN=Ywhab PE=1 SV=3	28 kDa	1433B_MOUSE	14-3-3 protein beta/alpha OS=Mus musculus GN=Ywhab PE=1 SV=3	28 kDa	1433B_MOUSE	14-3-3 protein beta/alpha OS=Mus musculus GN=Ywhab PE=1 SV=3	28 kDA
1433E_MOUSE	14-3-3 protein epsilon OS=Mus musculus GN=Ywhae PE=1 SV=1	29 kDa	1433E_MOUSE	14-3-3 protein epsilon OS=Mus musculus GN=Ywhae PE=1 SV=1	29 kDa	1433E_MOUSE	14-3-3 protein epsilon OS=Mus musculus GN=Ywhae PE=1 SV=1	29 kDa	1433E_MOUSE	14-3-3 protein epsilon OS=Mus musculus GN=Ywhae PE=1 SV=1	29 kDa
1433F_MOUSE	14-3-3 protein eta OS=Mus musculus GN=Ywhah PE=1 SV=2	28 kDa	1433G_MOUSE	14-3-3 protein gamma OS=Mus musculus GN=Ywhag PE=1 SV=2	28 kDa	1433G_MOUSE	14-3-3 protein gamma OS=Mus musculus GN=Ywhag PE=1 SV=2	28 kDa	1433F_MOUSE	14-3-3 protein eta OS=Mus musculus GN=Ywhah PE=1 SV=2	28 kDa
1433G_MOUSE	14-3-3 protein gamma OS=Mus musculus GN=Ywhag PE=1 SV=2	28 kDa	1433T_MOUSE	14-3-3 protein theta OS=Mus musculus GN=Ywhaq PE=1 SV=1	28 kDa	1433T_MOUSE	14-3-3 protein theta OS=Mus musculus GN=Ywhaq PE=1 SV=1	28 kDa	1433G_MOUSE	14-3-3 protein gamma OS=Mus musculus GN=Ywhag PE=1 SV=2	28 kDa
1433T_MOUSE	14-3-3 protein theta OS=Mus musculus GN=Ywhaq PE=1 SV=1	28 kDa	1433Z_MOUSE	14-3-3 protein zeta/delta OS=Mus musculus GN=Ywhaz PE=1 SV=1	28 kDa	1433Z_MOUSE	14-3-3 protein zeta/delta OS=Mus musculus GN=Ywhaz PE=1 SV=1	28 kDa	1433T_MOUSE	14-3-3 protein theta OS=Mus musculus GN=Ywhaq PE=1 SV=1	28 kDa
1433Z_MOUSE	14-3-3 protein zeta/delta OS=Mus musculus GN=Ywhaz PE=1 SV=1	28 kDa	4F2_MOUSE	4F2 cell-surface antigen heavy chain OS=Mus musculus GN=Slc3a2 PE=1 SV=1	58 kDa	4F2_MOUSE	4F2 cell-surface antigen heavy chain OS=Mus musculus GN=Slc3a2 PE=1 SV=1	58 kDa	1433Z_MOUSE	14-3-3 protein zeta/delta OS=Mus musculus GN=Ywhaz PE=1 SV=1	28 kDa
4F2_MOUSE	4F2 cell-surface antigen heavy chain OS=Mus musculus GN=Slc3a2 PE=1 SV=1	58 kDa	AATC_MOUSE	Aspartate aminotransferase, cytoplasmic OS=Mus musculus GN=Got1 PE=1 SV=3	46 kDa	AATC_MOUSE	Aspartate aminotransferase, cytoplasmic OS=Mus musculus GN=Got1 PE=1 SV=3	46 kDa	2AAA_MOUSE	Serine/threonine-protein phosphatase 2A 65 kDa regulatory subunit A alpha isoform OS=Mus musculus GN=Ppp2r1a PE=1 SV=3	65 kDa
AATC_MOUSE	Aspartate aminotransferase, cytoplasmic OS=Mus musculus GN=Got1 PE=1 SV=3	46 kDa	ACTB_MOUSE (+1)	Actin, cytoplasmic 1 OS=Mus musculus GN=Actb PE=1 SV=1	42 kDa	ACBP_MOUSE	Acyl-CoA-binding protein OS=Mus musculus GN=Dbi PE=1 SV=2	10 kDa	4F2_MOUSE	4F2 cell-surface antigen heavy chain OS=Mus musculus GN=Slc3a2 PE=1 SV=1	58 kDa
ACBP_MOUSE	Acyl-CoA-binding protein OS=Mus musculus GN=Dbi PE=1 SV=2	10 kDa	ACTC_MOUSE	Actin, alpha cardiac muscle 1 OS=Mus musculus GN=Actc1 PE=1 SV=1	42 kDa	ACLY_MOUSE	ATP-citrate synthase OS=Mus musculus GN=Acly PE=1 SV=1	120 kDa	AATC_MOUSE	Aspartate aminotransferase, cytoplasmic OS=Mus musculus GN=Got1 PE=1 SV=3	46 kDa
ACTB_MOUSE (+1)	Actin, cytoplasmic 1 OS=Mus musculus GN=Actb PE=1 SV=1	42 kDa	ACTN4_MOUSE	Alpha-actinin-4 OS=Mus musculus GN=Actn4 PE=1 SV=1	105 kDa	ACTB_MOUSE (+1)	Actin, cytoplasmic 1 OS=Mus musculus GN=Actb PE=1 SV=1	42 kDa	ACBP_MOUSE	Acyl-CoA-binding protein OS=Mus musculus GN=Dbi PE=1 SV=2	10 kDa
ACTC_MOUSE	Actin, alpha cardiac muscle 1 OS=Mus musculus GN=Actc1 PE=1 SV=1	42 kDa	ALBU_MOUSE	Serum albumin OS=Mus musculus GN=Alb PE=1 SV=3	69 kDa	ACTC_MOUSE	Actin, alpha cardiac muscle 1 OS=Mus musculus GN=Actc1 PE=1 SV=1	42 kDa	ACLY_MOUSE	ATP-citrate synthase OS=Mus musculus GN=Acly PE=1 SV=1	120 kDa
ACTN1_MOUSE	Alpha-actinin-1 OS=Mus musculus GN=Actn1 PE=1 SV=1	103 kDa	ALDOA_MOUSE	Fructose-bisphosphate aldolase A OS=Mus musculus GN=Aldoa PE=1 SV=2	39 kDa	ALBU_MOUSE	Serum albumin OS=Mus musculus GN=Alb PE=1 SV=3	69 kDa	ACTB_MOUSE (+1)	Actin, cytoplasmic 1 OS=Mus musculus GN=Actb PE=1 SV=1	42 kDa
ACTN4_MOUSE	Alpha-actinin-4 OS=Mus musculus GN=Actn4 PE=1 SV=1	105 kDa	ALDR_MOUSE	Aldose reductase OS=Mus musculus GN=Akr1b1 PE=1 SV=3	36 kDa	ALDOA_MOUSE	Fructose-bisphosphate aldolase A OS=Mus musculus GN=Aldoa PE=1 SV=2	39 kDa	ACTC_MOUSE	Actin, alpha cardiac muscle 1 OS=Mus musculus GN=Actc1 PE=1 SV=1	42 kDa
ALBU_MOUSE	Serum albumin OS=Mus musculus GN=Alb PE=1 SV=3	69 kDa	ANXA2_MOUSE	Annexin A2 OS=Mus musculus GN=Anxa2 PE=1 SV=2	39 kDa	ALDR_MOUSE	Aldose reductase OS=Mus musculus GN=Akr1b1 PE=1 SV=3	36 kDa	ACTN1_MOUSE	Alpha-actinin-1 OS=Mus musculus GN=Actn1 PE=1 SV=1	103 kDa
ALDOA_MOUSE	Fructose-bisphosphate aldolase A OS=Mus musculus GN=Aldoa PE=1 SV=2	39 kDa	ANXA4_MOUSE	Annexin A4 OS=Mus musculus GN=Anxa4 PE=1 SV=4	36 kDa	ANX11_MOUSE	Annexin A11 OS=Mus musculus GN=Anxa11 PE=1 SV=2	54 kDa	ACTN4_MOUSE	Alpha-actinin-4 OS=Mus musculus GN=Actn4 PE=1 SV=1	105 kDa
ALDOC_MOUSE	Fructose-bisphosphate aldolase C OS=Mus musculus GN=Aldoc PE=1 SV=4	39 kDa	ANXA5_MOUSE	Annexin A5 OS=Mus musculus GN=Anxa5 PE=1 SV=1	36 kDa	ANXA2_MOUSE	Annexin A2 OS=Mus musculus GN=Anxa2 PE=1 SV=2	39 kDa	AIFM1_MOUSE	Apoptosis-inducing factor 1, mitochondrial OS=Mus musculus GN=Aifm1 PE=1 SV=1	67 kDa
ALDR_MOUSE	Aldose reductase OS=Mus musculus GN=Akr1b1 PE=1 SV=3	36 kDa	ANXA6_MOUSE	Annexin A6 OS=Mus musculus GN=Anxa6 PE=1 SV=3	76 kDa	ANXA4_MOUSE	Annexin A4 OS=Mus musculus GN=Anxa4 PE=1 SV=4	36 kDa	AIMP2_MOUSE	Aminoacyl tRNA synthase complex-interacting multifunctional protein 2 OS=Mus musculus GN=Aimp2 PE=1 SV=2	35 kDa
ANX11_MOUSE	Annexin A11 OS=Mus musculus GN=Anxa11 PE=1 SV=2	54 kDa	ANXA7_MOUSE	Annexin A7 OS=Mus musculus GN=Anxa7 PE=1 SV=2	50 kDa	ANXA5_MOUSE	Annexin A5 OS=Mus musculus GN=Anxa5 PE=1 SV=1	36 kDa	ALBU_MOUSE	Serum albumin OS=Mus musculus GN=Alb PE=1 SV=3	69 kDa
ANXA2_MOUSE	Annexin A2 OS=Mus musculus GN=Anxa2 PE=1 SV=2	39 kDa	ARF1_MOUSE	ADP-ribosylation factor 1 OS=Mus musculus GN=Arf1 PE=1 SV=2	21 kDa	ANXA6_MOUSE	Annexin A6 OS=Mus musculus GN=Anxa6 PE=1 SV=3	76 kDa	ALD2_MOUSE	Aldose reductase-related protein 2 OS=Mus musculus GN=Akr1b8 PE=1 SV=2	36 kDa
ANXA4_MOUSE	Annexin A4 OS=Mus musculus GN=Anxa4 PE=1 SV=4	36 kDa	ASM3B_MOUSE	Acid sphingomyelinase-like phosphodiesterase 3b OS=Mus musculus GN=Smpdl3b PE=1 SV=1	52 kDa	ANXA7_MOUSE	Annexin A7 OS=Mus musculus GN=Anxa7 PE=1 SV=2	50 kDa	ALDOA_MOUSE	Fructose-bisphosphate aldolase A OS=Mus musculus GN=Aldoa PE=1 SV=2	39 kDa
ANXA5_MOUSE	Annexin A5 OS=Mus musculus GN=Anxa5 PE=1 SV=1	36 kDa	AT1A1_MOUSE	Sodium/potassium-transporting ATPase subunit alpha-1 OS=Mus musculus GN=Atp1a1 PE=1 SV=1	113 kDa	ASM3B_MOUSE	Acid sphingomyelinase-like phosphodiesterase 3b OS=Mus musculus GN=Smpdl3b PE=1 SV=1	52 kDa	ALDR_MOUSE	Aldose reductase OS=Mus musculus GN=Akr1b1 PE=1 SV=3	36 kDa
ANXA6_MOUSE	Annexin A6 OS=Mus musculus GN=Anxa6 PE=1 SV=3	76 kDa	AT1B1_MOUSE	Sodium/potassium-transporting ATPase subunit beta-1 OS=Mus musculus GN=Atp1b1 PE=1 SV=1	35 kDa	AT1A1_MOUSE	Sodium/potassium-transporting ATPase subunit alpha-1 OS=Mus musculus GN=Atp1a1 PE=1 SV=1	113 kDa	ANM1_MOUSE	Protein arginine N-methyltransferase 1 OS=Mus musculus GN=Prmt1 PE=1 SV=1	42 kDa
ANXA7_MOUSE	Annexin A7 OS=Mus musculus GN=Anxa7 PE=1 SV=2	50 kDa	AT2B1_MOUSE	Plasma membrane calcium-transporting ATPase 1 OS=Mus musculus GN=Atp2b1 PE=1 SV=1	135 kDa	AT1B1_MOUSE	Sodium/potassium-transporting ATPase subunit beta-1 OS=Mus musculus GN=Atp1b1 PE=1 SV=1	35 kDa	ANX11_MOUSE	Annexin A11 OS=Mus musculus GN=Anxa11 PE=1 SV=2	54 kDa
ARF1_MOUSE	ADP-ribosylation factor 1 OS=Mus musculus GN=Arf1 PE=1 SV=2	21 kDa	BASI_MOUSE	Basigin OS=Mus musculus GN=Bsg PE=1 SV=2	42 kDa	BASI_MOUSE	Basigin OS=Mus musculus GN=Bsg PE=1 SV=2	42 kDa	ANXA2_MOUSE	Annexin A2 OS=Mus musculus GN=Anxa2 PE=1 SV=2	39 kDa
ASM3B_MOUSE	Acid sphingomyelinase-like phosphodiesterase 3b OS=Mus musculus GN=Smpdl3b PE=1 SV=1	52 kDa	CAD13_MOUSE	Cadherin-13 OS=Mus musculus GN=Cdh13 PE=1 SV=2	78 kDa	CAD13_MOUSE	Cadherin-13 OS=Mus musculus GN=Cdh13 PE=1 SV=2	78 kDa	ANXA4_MOUSE	Annexin A4 OS=Mus musculus GN=Anxa4 PE=1 SV=4	36 kDa
AT1A1_MOUSE	Sodium/potassium-transporting ATPase subunit alpha-1 OS=Mus musculus GN=Atp1a1 PE=1 SV=1	113 kDa	CALM1_MOUSE (+2)	Calmodulin-1 OS=Mus musculus GN=Calm1 PE=1 SV=1	17 kDa	CAP1_MOUSE	Adenylyl cyclase-associated protein 1 OS=Mus musculus GN=Cap1 PE=1 SV=4	52 kDa	ANXA5_MOUSE	Annexin A5 OS=Mus musculus GN=Anxa5 PE=1 SV=1	36 kDa
AT1B1_MOUSE	Sodium/potassium-transporting ATPase subunit beta-1 OS=Mus musculus GN=Atp1b1 PE=1 SV=1	35 kDa	CALX_MOUSE	Calnexin OS=Mus musculus GN=Canx PE=1 SV=1	67 kDa	CD151_MOUSE	CD151 antigen OS=Mus musculus GN=Cd151 PE=1 SV=2	28 kDa	ANXA6_MOUSE	Annexin A6 OS=Mus musculus GN=Anxa6 PE=1 SV=3	76 kDa
AT1B3_MOUSE	Sodium/potassium-transporting ATPase subunit beta-3 OS=Mus musculus GN=Atp1b3 PE=1 SV=1	32 kDa	CAP1_MOUSE	Adenylyl cyclase-associated protein 1 OS=Mus musculus GN=Cap1 PE=1 SV=4	52 kDa	CD47_MOUSE	Leukocyte surface antigen CD47 OS=Mus musculus GN=Cd47 PE=1 SV=2	33 kDa	ANXA7_MOUSE	Annexin A7 OS=Mus musculus GN=Anxa7 PE=1 SV=2	50 kDa
AT2B1_MOUSE	Plasma membrane calcium-transporting ATPase 1 OS=Mus musculus GN=Atp2b1 PE=1 SV=1	135 kDa	CATD_MOUSE	Cathepsin D OS=Mus musculus GN=Ctsd PE=1 SV=1	45 kDa	CD81_MOUSE	CD81 antigen OS=Mus musculus GN=Cd81 PE=1 SV=2	26 kDa	AP2A2_MOUSE	AP-2 complex subunit alpha-2 OS=Mus musculus GN=Ap2a2 PE=1 SV=2	104 kDa
ATPA_MOUSE	ATP synthase subunit alpha, mitochondrial OS=Mus musculus GN=Atp5a1 PE=1 SV=1	60 kDa	CAVN2_MOUSE	Caveolae-associated protein 2 OS=Mus musculus GN=Cavin2 PE=1 SV=3	47 kDa	CD99_MOUSE	CD99 antigen OS=Mus musculus GN=Cd99 PE=1 SV=1	17 kDa	AP2M1_MOUSE	AP-2 complex subunit mu OS=Mus musculus GN=Ap2m1 PE=1 SV=1	50 kDa
BASI_MOUSE	Basigin OS=Mus musculus GN=Bsg PE=1 SV=2	42 kDa	CAZA1_MOUSE	F-actin-capping protein subunit alpha-1 OS=Mus musculus GN=Capza1 PE=1 SV=4	33 kDa	CDC42_MOUSE	Cell division control protein 42 homolog OS=Mus musculus GN=Cdc42 PE=1 SV=2	21 kDa	APT_MOUSE	Adenine phosphoribosyltransferase OS=Mus musculus GN=Aprt PE=1 SV=2	20 kDa
CAD13_MOUSE	Cadherin-13 OS=Mus musculus GN=Cdh13 PE=1 SV=2	78 kDa	CD151_MOUSE	CD151 antigen OS=Mus musculus GN=Cd151 PE=1 SV=2	28 kDa	CLCA_MOUSE	Clathrin light chain A OS=Mus musculus GN=Clta PE=1 SV=2	26 kDa	ARF1_MOUSE	ADP-ribosylation factor 1 OS=Mus musculus GN=Arf1 PE=1 SV=2	21 kDa
CALM1_MOUSE (+2)	Calmodulin-1 OS=Mus musculus GN=Calm1 PE=1 SV=1	17 kDa	CD47_MOUSE	Leukocyte surface antigen CD47 OS=Mus musculus GN=Cd47 PE=1 SV=2	33 kDa	CLCB_MOUSE	Clathrin light chain B OS=Mus musculus GN=Cltb PE=1 SV=1	25 kDa	ARL8A_MOUSE (+1)	ADP-ribosylation factor-like protein 8A OS=Mus musculus GN=Arl8a PE=1 SV=1	21 kDa
CALR_MOUSE	Calreticulin OS=Mus musculus GN=Calr PE=1 SV=1	48 kDa	CD81_MOUSE	CD81 antigen OS=Mus musculus GN=Cd81 PE=1 SV=2	26 kDa	CLH1_MOUSE	Clathrin heavy chain 1 OS=Mus musculus GN=Cltc PE=1 SV=3	192 kDa	ARP3_MOUSE	Actin-related protein 3 OS=Mus musculus GN=Actr3 PE=1 SV=3	47 kDa
CAP1_MOUSE	Adenylyl cyclase-associated protein 1 OS=Mus musculus GN=Cap1 PE=1 SV=4	52 kDa	CDC42_MOUSE	Cell division control protein 42 homolog OS=Mus musculus GN=Cdc42 PE=1 SV=2	21 kDa	CO1A1_MOUSE	Collagen alpha-1(I) chain OS=Mus musculus GN=Col1a1 PE=1 SV=4	138 kDa	ASM3B_MOUSE	Acid sphingomyelinase-like phosphodiesterase 3b OS=Mus musculus GN=Smpdl3b PE=1 SV=1	52 kDa
CAPZB_MOUSE	F-actin-capping protein subunit beta OS=Mus musculus GN=Capzb PE=1 SV=3	31 kDa	CLH1_MOUSE	Clathrin heavy chain 1 OS=Mus musculus GN=Cltc PE=1 SV=3	192 kDa	COF1_MOUSE	Cofilin-1 OS=Mus musculus GN=Cfl1 PE=1 SV=3	19 kDa	AT1A1_MOUSE	Sodium/potassium-transporting ATPase subunit alpha-1 OS=Mus musculus GN=Atp1a1 PE=1 SV=1	113 kDa
CATC_MOUSE	Dipeptidyl peptidase 1 OS=Mus musculus GN=Ctsc PE=1 SV=1	52 kDa	CLUS_MOUSE	Clusterin OS=Mus musculus GN=Clu PE=1 SV=1	52 kDa	COF2_MOUSE	Cofilin-2 OS=Mus musculus GN=Cfl2 PE=1 SV=1	19 kDa	AT1B1_MOUSE	Sodium/potassium-transporting ATPase subunit beta-1 OS=Mus musculus GN=Atp1b1 PE=1 SV=1	35 kDa
CATD_MOUSE	Cathepsin D OS=Mus musculus GN=Ctsd PE=1 SV=1	45 kDa	CO1A1_MOUSE	Collagen alpha-1(I) chain OS=Mus musculus GN=Col1a1 PE=1 SV=4	138 kDa	CRIP2_MOUSE	Cysteine-rich protein 2 OS=Mus musculus GN=Crip2 PE=1 SV=1	23 kDa	ATPA_MOUSE	ATP synthase subunit alpha, mitochondrial OS=Mus musculus GN=Atp5a1 PE=1 SV=1	60 kDa
CAVN2_MOUSE	Caveolae-associated protein 2 OS=Mus musculus GN=Cavin2 PE=1 SV=3	47 kDa	COF1_MOUSE	Cofilin-1 OS=Mus musculus GN=Cfl1 PE=1 SV=3	19 kDa	CTR1_MOUSE	High affinity cationic amino acid transporter 1 OS=Mus musculus GN=Slc7a1 PE=1 SV=1	67 kDa	BAG2_MOUSE	BAG family molecular chaperone regulator 2 OS=Mus musculus GN=Bag2 PE=1 SV=1	23 kDa
CAZA1_MOUSE	F-actin-capping protein subunit alpha-1 OS=Mus musculus GN=Capza1 PE=1 SV=4	33 kDa	COF2_MOUSE	Cofilin-2 OS=Mus musculus GN=Cfl2 PE=1 SV=1	19 kDa	CSRP1_MOUSE	Cysteine and glycine-rich protein 1 OS=Mus musculus GN=Csrp1 PE=1 SV=3	21 kDa	BASI_MOUSE	Basigin OS=Mus musculus GN=Bsg PE=1 SV=2	42 kDa
CAZA2_MOUSE	F-actin-capping protein subunit alpha-2 OS=Mus musculus GN=Capza2 PE=1 SV=3	33 kDa	COR1C_MOUSE	Coronin-1C OS=Mus musculus GN=Coro1c PE=1 SV=2	53 kDa	DDX3X_MOUSE	ATP-dependent RNA helicase DDX3X OS=Mus musculus GN=Ddx3x PE=1 SV=3	73 kDa	CAD13_MOUSE	Cadherin-13 OS=Mus musculus GN=Cdh13 PE=1 SV=2	78 kDa
CD151_MOUSE	CD151 antigen OS=Mus musculus GN=Cd151 PE=1 SV=2	28 kDa	CRIP2_MOUSE	Cysteine-rich protein 2 OS=Mus musculus GN=Crip2 PE=1 SV=1	23 kDa	DEST_MOUSE	Destrin OS=Mus musculus GN=Dstn PE=1 SV=3	19 kDa	CALM1_MOUSE (+2)	Calmodulin-1 OS=Mus musculus GN=Calm1 PE=1 SV=1	17 kDa
CD166_MOUSE	CD166 antigen OS=Mus musculus GN=Alcam PE=1 SV=3	65 kDa	CTR1_MOUSE	High affinity cationic amino acid transporter 1 OS=Mus musculus GN=Slc7a1 PE=1 SV=1	67 kDa	DNJA1_MOUSE	DnaJ homolog subfamily A member 1 OS=Mus musculus GN=Dnaja1 PE=1 SV=1	45 kDa	CAP1_MOUSE	Adenylyl cyclase-associated protein 1 OS=Mus musculus GN=Cap1 PE=1 SV=4	52 kDa
CD47_MOUSE	Leukocyte surface antigen CD47 OS=Mus musculus GN=Cd47 PE=1 SV=2	33 kDa	CYC_MOUSE	Cytochrome c, somatic OS=Mus musculus GN=Cycs PE=1 SV=2	12 kDa	DPYL2_MOUSE	Dihydropyrimidinase-related protein 2 OS=Mus musculus GN=Dpysl2 PE=1 SV=2	62 kDa	CAPZB_MOUSE	F-actin-capping protein subunit beta OS=Mus musculus GN=Capzb PE=1 SV=3	33 kDa
CD81_MOUSE	CD81 antigen OS=Mus musculus GN=Cd81 PE=1 SV=2	26 kDa	CSRP1_MOUSE	Cysteine and glycine-rich protein 1 OS=Mus musculus GN=Csrp1 PE=1 SV=3	21 kDa	EF1A1_MOUSE	Elongation factor 1-alpha 1 OS=Mus musculus GN=Eef1a1 PE=1 SV=3	50 kDa	CASQ2_MOUSE	Calsequestrin-2 OS=Mus musculus GN=Casq2 PE=1 SV=3	48 kDa
CDC42_MOUSE	Cell division control protein 42 homolog OS=Mus musculus GN=Cdc42 PE=1 SV=2	21 kDa	DEST_MOUSE	Destrin OS=Mus musculus GN=Dstn PE=1 SV=3	19 kDa	EF1A2_MOUSE	Elongation factor 1-alpha 2 OS=Mus musculus GN=Eef1a2 PE=1 SV=1	50 kDa	CATD_MOUSE	Cathepsin D OS=Mus musculus GN=Ctsd PE=1 SV=1	45 kDa
CEP55_MOUSE	Centrosomal protein of 55 kDa OS=Mus musculus GN=Cep55 PE=1 SV=2	54 kDa	DPYL2_MOUSE	Dihydropyrimidinase-related protein 2 OS=Mus musculus GN=Dpysl2 PE=1 SV=2	62 kDa	EF2_MOUSE	Elongation factor 2 OS=Mus musculus GN=Eef2 PE=1 SV=2	95 kDa	CAVN1_MOUSE	Caveolae-associated protein 1 OS=Mus musculus GN=Cavin1 PE=1 SV=1	44 kDa
CLH1_MOUSE	Clathrin heavy chain 1 OS=Mus musculus GN=Cltc PE=1 SV=3	192 kDa	EF1A1_MOUSE	Elongation factor 1-alpha 1 OS=Mus musculus GN=Eef1a1 PE=1 SV=3	50 kDa	EHD4_MOUSE	EH domain-containing protein 4 OS=Mus musculus GN=Ehd4 PE=1 SV=1	61 kDa	CAVN2_MOUSE	Caveolae-associated protein 2 OS=Mus musculus GN=Cavin2 PE=1 SV=3	47 kDa
CLIC4_MOUSE	Chloride intracellular channel protein 4 OS=Mus musculus GN=Clic4 PE=1 SV=3	29 kDa	EF1A2_MOUSE	Elongation factor 1-alpha 2 OS=Mus musculus GN=Eef1a2 PE=1 SV=1	50 kDa	EIF3B_MOUSE	Eukaryotic translation initiation factor 3 subunit B OS=Mus musculus GN=Eif3b PE=1 SV=1	91 kDa	CAZA1_MOUSE	F-actin-capping protein subunit alpha-1 OS=Mus musculus GN=Capza1 PE=1 SV=4	33 kDa
COF1_MOUSE	Cofilin-1 OS=Mus musculus GN=Cfl1 PE=1 SV=3	19 kDa	EF1D_MOUSE	Elongation factor 1-delta OS=Mus musculus GN=Eef1d PE=1 SV=3	31 kDa	EIF3I_MOUSE	Eukaryotic translation initiation factor 3 subunit I OS=Mus musculus GN=Eif3i PE=1 SV=1	36 kDa	CAZA2_MOUSE	F-actin-capping protein subunit alpha-2 OS=Mus musculus GN=Capza2 PE=1 SV=3	33 kDa
COF2_MOUSE	Cofilin-2 OS=Mus musculus GN=Cfl2 PE=1 SV=1	19 kDa	EF2_MOUSE	Elongation factor 2 OS=Mus musculus GN=Eef2 PE=1 SV=2	95 kDa	ENOA_MOUSE	Alpha-enolase OS=Mus musculus GN=Eno1 PE=1 SV=3	47 kDa	CBX3_MOUSE	Chromobox protein homolog 3 OS=Mus musculus GN=Cbx3 PE=1 SV=2	21 kDa
CRIP2_MOUSE	Cysteine-rich protein 2 OS=Mus musculus GN=Crip2 PE=1 SV=1	23 kDa	EHD4_MOUSE	EH domain-containing protein 4 OS=Mus musculus GN=Ehd4 PE=1 SV=1	61 kDa	ENV1_MOUSE	MLV-related proviral Env polyprotein OS=Mus musculus PE=1 SV=3	70 kDa	CD151_MOUSE	CD151 antigen OS=Mus musculus GN=Cd151 PE=1 SV=2	28 kDa
CRYAB_MOUSE	Alpha-crystallin B chain OS=Mus musculus GN=Cryab PE=1 SV=2	20 kDa	EIF3B_MOUSE	Eukaryotic translation initiation factor 3 subunit B OS=Mus musculus GN=Eif3b PE=1 SV=1	91 kDa	ENV2_MOUSE	Retrovirus-related Env polyprotein from Fv-4 locus OS=Mus musculus GN=Fv4 PE=1 SV=2	74 kDa	CD166_MOUSE	CD166 antigen OS=Mus musculus GN=Alcam PE=1 SV=3	65 kDa
CTR1_MOUSE	High affinity cationic amino acid transporter 1 OS=Mus musculus GN=Slc7a1 PE=1 SV=1	67 kDa	ENOA_MOUSE	Alpha-enolase OS=Mus musculus GN=Eno1 PE=1 SV=3	47 kDa	EZRI_MOUSE	Ezrin OS=Mus musculus GN=Ezr PE=1 SV=3	69 kDa	CD47_MOUSE	Leukocyte surface antigen CD47 OS=Mus musculus GN=Cd47 PE=1 SV=2	33 kDa
CYC_MOUSE	Cytochrome c, somatic OS=Mus musculus GN=Cycs PE=1 SV=2	12 kDa	ENV1_MOUSE	MLV-related proviral Env polyprotein OS=Mus musculus PE=1 SV=3	70 kDa	FABPH_MOUSE	Fatty acid-binding protein, heart OS=Mus musculus GN=Fabp3 PE=1 SV=5	15 kDa	CD81_MOUSE	CD81 antigen OS=Mus musculus GN=Cd81 PE=1 SV=2	26 kDa
CSRP1_MOUSE	Cysteine and glycine-rich protein 1 OS=Mus musculus GN=Csrp1 PE=1 SV=3	21 kDa	ENV2_MOUSE	Retrovirus-related Env polyprotein from Fv-4 locus OS=Mus musculus GN=Fv4 PE=1 SV=2	74 kDa	FINC_MOUSE	Fibronectin OS=Mus musculus GN=Fn1 PE=1 SV=4	273 kDa	CDC42_MOUSE	Cell division control protein 42 homolog OS=Mus musculus GN=Cdc42 PE=1 SV=2	21 kDa
DESP_MOUSE	Desmoplakin OS=Mus musculus GN=Dsp PE=1 SV=1	333 kDa	EZRI_MOUSE	Ezrin OS=Mus musculus GN=Ezr PE=1 SV=3	69 kDa	FKB1A_MOUSE	Peptidyl-prolyl cis-trans isomerase FKBP1A OS=Mus musculus GN=Fkbp1a PE=1 SV=2	12 kDa	CEP55_MOUSE	Centrosomal protein of 55 kDa OS=Mus musculus GN=Cep55 PE=1 SV=2	54 kDa
DEST_MOUSE	Destrin OS=Mus musculus GN=Dstn PE=1 SV=3	19 kDa	FA5_MOUSE	Coagulation factor V OS=Mus musculus GN=F5 PE=1 SV=1	247 kDa	G3P_MOUSE	Glyceraldehyde-3-phosphate dehydrogenase OS=Mus musculus GN=Gapdh PE=1 SV=2	36 kDa	CLCA_MOUSE	Clathrin light chain A OS=Mus musculus GN=Clta PE=1 SV=2	26 kDa
DPYL2_MOUSE	Dihydropyrimidinase-related protein 2 OS=Mus musculus GN=Dpysl2 PE=1 SV=2	62 kDa	FABPH_MOUSE	Fatty acid-binding protein, heart OS=Mus musculus GN=Fabp3 PE=1 SV=5	15 kDa	G6PI_MOUSE	Glucose-6-phosphate isomerase OS=Mus musculus GN=Gpi PE=1 SV=4	63 kDa	CLCB_MOUSE	Clathrin light chain B OS=Mus musculus GN=Cltb PE=1 SV=1	25 kDa
EF1A1_MOUSE	Elongation factor 1-alpha 1 OS=Mus musculus GN=Eef1a1 PE=1 SV=3	50 kDa	FAS_MOUSE	Fatty acid synthase OS=Mus musculus GN=Fasn PE=1 SV=2	272 kDa	GALK1_MOUSE	Galactokinase OS=Mus musculus GN=Galk1 PE=1 SV=2	42 kDa	CLH1_MOUSE	Clathrin heavy chain 1 OS=Mus musculus GN=Cltc PE=1 SV=3	192 kDa
EF1A2_MOUSE	Elongation factor 1-alpha 2 OS=Mus musculus GN=Eef1a2 PE=1 SV=1	50 kDa	FINC_MOUSE	Fibronectin OS=Mus musculus GN=Fn1 PE=1 SV=4	273 kDa	GBB1_MOUSE	Guanine nucleotide-binding protein G(I)/G(S)/G(T) subunit beta-1 OS=Mus musculus GN=Gnb1 PE=1 SV=3	37 kDa	CLIC4_MOUSE	Chloride intracellular channel protein 4 OS=Mus musculus GN=Clic4 PE=1 SV=3	29 kDa
EF1B_MOUSE	Elongation factor 1-beta OS=Mus musculus GN=Eef1b PE=1 SV=5	25 kDa	FUBP2_MOUSE	Far upstream element-binding protein 2 OS=Mus musculus GN=Khsrp PE=1 SV=2	77 kDa	GBB2_MOUSE	Guanine nucleotide-binding protein G(I)/G(S)/G(T) subunit beta-2 OS=Mus musculus GN=Gnb2 PE=1 SV=3	37 kDa	CLUS_MOUSE	Clusterin OS=Mus musculus GN=Clu PE=1 SV=1	52 kDa
EF1D_MOUSE	Elongation factor 1-delta OS=Mus musculus GN=Eef1d PE=1 SV=3	31 kDa	G3P_MOUSE	Glyceraldehyde-3-phosphate dehydrogenase OS=Mus musculus GN=Gapdh PE=1 SV=2	36 kDa	GBG12_MOUSE	Guanine nucleotide-binding protein G(I)/G(S)/G(O) subunit gamma-12 OS=Mus musculus GN=Gng12 PE=1 SV=3	8 kDa	CO1A1_MOUSE	Collagen alpha-1(I) chain OS=Mus musculus GN=Col1a1 PE=1 SV=4	138 kDa
EF2_MOUSE	Elongation factor 2 OS=Mus musculus GN=Eef2 PE=1 SV=2	95 kDa	G6PI_MOUSE	Glucose-6-phosphate isomerase OS=Mus musculus GN=Gpi PE=1 SV=4	63 kDa	GLMP_MOUSE	Glycosylated lysosomal membrane protein OS=Mus musculus GN=Glmp PE=1 SV=1	44 kDa	COF1_MOUSE	Cofilin-1 OS=Mus musculus GN=Cfl1 PE=1 SV=3	19 kDa
EHD4_MOUSE	EH domain-containing protein 4 OS=Mus musculus GN=Ehd4 PE=1 SV=1	61 kDa	GBB1_MOUSE	Guanine nucleotide-binding protein G(I)/G(S)/G(T) subunit beta-1 OS=Mus musculus GN=Gnb1 PE=1 SV=3	37 kDa	GLYG_MOUSE	Glycogenin-1 OS=Mus musculus GN=Gyg1 PE=1 SV=3	37 kDa	COF2_MOUSE	Cofilin-2 OS=Mus musculus GN=Cfl2 PE=1 SV=1	19 kDa
EIF3I_MOUSE	Eukaryotic translation initiation factor 3 subunit I OS=Mus musculus GN=Eif3i PE=1 SV=1	36 kDa	GBB2_MOUSE	Guanine nucleotide-binding protein G(I)/G(S)/G(T) subunit beta-2 OS=Mus musculus GN=Gnb2 PE=1 SV=3	37 kDa	GNAI2_MOUSE	Guanine nucleotide-binding protein G(i) subunit alpha-2 OS=Mus musculus GN=Gnai2 PE=1 SV=5	40 kDa	COPA_MOUSE	Coatomer subunit alpha OS=Mus musculus GN=Copa PE=1 SV=2	138 kDa
ENOA_MOUSE	Alpha-enolase OS=Mus musculus GN=Eno1 PE=1 SV=3	47 kDa	GBG12_MOUSE	Guanine nucleotide-binding protein G(I)/G(S)/G(O) subunit gamma-12 OS=Mus musculus GN=Gng12 PE=1 SV=3	8 kDa	GRN_MOUSE	Granulins OS=Mus musculus GN=Grn PE=1 SV=2	63 kDa	COPB2_MOUSE	Coatomer subunit beta' OS=Mus musculus GN=Copb2 PE=1 SV=2	102 kDa
ENOB_MOUSE	Beta-enolase OS=Mus musculus GN=Eno3 PE=1 SV=3	47 kDa	GDIB_MOUSE	Rab GDP dissociation inhibitor beta OS=Mus musculus GN=Gdi2 PE=1 SV=1	51 kDa	GSLG1_MOUSE	Golgi apparatus protein 1 OS=Mus musculus GN=Glg1 PE=1 SV=1	134 kDa	COPG1_MOUSE	Coatomer subunit gamma-1 OS=Mus musculus GN=Copg1 PE=1 SV=1	98 kDa
ENV1_MOUSE	MLV-related proviral Env polyprotein OS=Mus musculus PE=1 SV=3	70 kDa	GDIR1_MOUSE	Rho GDP-dissociation inhibitor 1 OS=Mus musculus GN=Arhgdia PE=1 SV=3	23 kDa	GSTP1_MOUSE	Glutathione S-transferase P 1 OS=Mus musculus GN=Gstp1 PE=1 SV=2	24 kDa	COR1C_MOUSE	Coronin-1C OS=Mus musculus GN=Coro1c PE=1 SV=2	53 kDa
ENV2_MOUSE	Retrovirus-related Env polyprotein from Fv-4 locus OS=Mus musculus GN=Fv4 PE=1 SV=2	74 kDa	GLYG_MOUSE	Glycogenin-1 OS=Mus musculus GN=Gyg1 PE=1 SV=3	37 kDa	GTPB1_MOUSE	GTP-binding protein 1 OS=Mus musculus GN=Gtpbp1 PE=1 SV=2	72 kDa	CRIP2_MOUSE	Cysteine-rich protein 2 OS=Mus musculus GN=Crip2 PE=1 SV=1	23 kDa
EZRI_MOUSE	Ezrin OS=Mus musculus GN=Ezr PE=1 SV=3	69 kDa	GNAI2_MOUSE	Guanine nucleotide-binding protein G(i) subunit alpha-2 OS=Mus musculus GN=Gnai2 PE=1 SV=5	40 kDa	H10_MOUSE	Histone H1.0 OS=Mus musculus GN=H1f0 PE=2 SV=4	21 kDa	CRYAB_MOUSE	Alpha-crystallin B chain OS=Mus musculus GN=Cryab PE=1 SV=2	20 kDa
F10A1_MOUSE	Hsc70-interacting protein OS=Mus musculus GN=St13 PE=1 SV=1	42 kDa	GNAI3_MOUSE	Guanine nucleotide-binding protein G(k) subunit alpha OS=Mus musculus GN=Gnai3 PE=1 SV=3	41 kDa	H12_MOUSE	Histone H1.2 OS=Mus musculus GN=Hist1h1c PE=1 SV=2	21 kDa	CSRP1_MOUSE	Cysteine and glycine-rich protein 1 OS=Mus musculus GN=Csrp1 PE=1 SV=3	21 kDa
FABPH_MOUSE	Fatty acid-binding protein, heart OS=Mus musculus GN=Fabp3 PE=1 SV=5	15 kDa	GRN_MOUSE	Granulins OS=Mus musculus GN=Grn PE=1 SV=2	63 kDa	H2A2B_MOUSE	Histone H2A type 2-B OS=Mus musculus GN=Hist2h2ab PE=1 SV=3	14 kDa	DC1I2_MOUSE	Cytoplasmic dynein 1 intermediate chain 2 OS=Mus musculus GN=Dync1i2 PE=1 SV=1	68 kDa
FAS_MOUSE	Fatty acid synthase OS=Mus musculus GN=Fasn PE=1 SV=2	272 kDa	GRP75_MOUSE	Stress-70 protein, mitochondrial OS=Mus musculus GN=Hspa9 PE=1 SV=3	73 kDa	H2AV_MOUSE (+1)	Histone H2A.V OS=Mus musculus GN=H2afv PE=1 SV=3	14 kDa	DCUP_MOUSE	Uroporphyrinogen decarboxylase OS=Mus musculus GN=Urod PE=1 SV=2	41 kDa
FINC_MOUSE	Fibronectin OS=Mus musculus GN=Fn1 PE=1 SV=4	273 kDa	GRP78_MOUSE	78 kDa glucose-regulated protein OS=Mus musculus GN=Hspa5 PE=1 SV=3	72 kDa	H2AX_MOUSE	Histone H2AX OS=Mus musculus GN=H2afx PE=1 SV=2	15 kDa	DDX3X_MOUSE	ATP-dependent RNA helicase DDX3X OS=Mus musculus GN=Ddx3x PE=1 SV=3	73 kDa
FKB1A_MOUSE	Peptidyl-prolyl cis-trans isomerase FKBP1A OS=Mus musculus GN=Fkbp1a PE=1 SV=2	12 kDa	GSTP1_MOUSE	Glutathione S-transferase P 1 OS=Mus musculus GN=Gstp1 PE=1 SV=2	24 kDa	H2B1C_MOUSE (+3)	Histone H2B type 1-C/E/G OS=Mus musculus GN=Hist1h2bc PE=1 SV=3	14 kDa	DDX5_MOUSE	Probable ATP-dependent RNA helicase DDX5 OS=Mus musculus GN=Ddx5 PE=1 SV=2	69 kDa
FLNA_MOUSE	Filamin-A OS=Mus musculus GN=Flna PE=1 SV=5	281 kDa	GTPB1_MOUSE	GTP-binding protein 1 OS=Mus musculus GN=Gtpbp1 PE=1 SV=2	72 kDa	H2B3A_MOUSE (+1)	Histone H2B type 3-A OS=Mus musculus GN=Hist3h2ba PE=1 SV=3	14 kDa	DDX6_MOUSE	Probable ATP-dependent RNA helicase DDX6 OS=Mus musculus GN=Ddx6 PE=1 SV=1	54 kDa
FUBP2_MOUSE	Far upstream element-binding protein 2 OS=Mus musculus GN=Khsrp PE=1 SV=2	77 kDa	GTR1_MOUSE	Solute carrier family 2, facilitated glucose transporter member 1 OS=Mus musculus GN=Slc2a1 PE=1 SV=4	54 kDa	H33_MOUSE (+1)	Histone H3.3 OS=Mus musculus GN=H3f3a PE=1 SV=2	15 kDa	DESM_MOUSE	Desmin OS=Mus musculus GN=Des PE=1 SV=3	53 kDa
G3P_MOUSE	Glyceraldehyde-3-phosphate dehydrogenase OS=Mus musculus GN=Gapdh PE=1 SV=2	36 kDa	H2AX_MOUSE	Histone H2AX OS=Mus musculus GN=H2afx PE=1 SV=2	15 kDa	H4_MOUSE	Histone H4 OS=Mus musculus GN=Hist1h4a PE=1 SV=2	11 kDa	DEST_MOUSE	Destrin OS=Mus musculus GN=Dstn PE=1 SV=3	19 kDa
G6PI_MOUSE	Glucose-6-phosphate isomerase OS=Mus musculus GN=Gpi PE=1 SV=4	63 kDa	H2B1C_MOUSE (+3)	Histone H2B type 1-C/E/G OS=Mus musculus GN=Hist1h2bc PE=1 SV=3	14 kDa	HA11_MOUSE	H-2 class I histocompatibility antigen, D-B alpha chain OS=Mus musculus GN=H2-D1 PE=1 SV=2	41 kDa	DNJA1_MOUSE	DnaJ homolog subfamily A member 1 OS=Mus musculus GN=Dnaja1 PE=1 SV=1	45 kDa
GARS_MOUSE	Glycine--tRNA ligase OS=Mus musculus GN=Gars PE=1 SV=1	82 kDa	H33_MOUSE (+1)	Histone H3.3 OS=Mus musculus GN=H3f3a PE=1 SV=2	15 kDa	HINT1_MOUSE	Histidine triad nucleotide-binding protein 1 OS=Mus musculus GN=Hint1 PE=1 SV=3	14 kDa	DPYL2_MOUSE	Dihydropyrimidinase-related protein 2 OS=Mus musculus GN=Dpysl2 PE=1 SV=2	62 kDa
GBB1_MOUSE	Guanine nucleotide-binding protein G(I)/G(S)/G(T) subunit beta-1 OS=Mus musculus GN=Gnb1 PE=1 SV=3	37 kDa	H4_MOUSE	Histone H4 OS=Mus musculus GN=Hist1h4a PE=1 SV=2	11 kDa	HNRH1_MOUSE	Heterogeneous nuclear ribonucleoprotein H OS=Mus musculus GN=Hnrnph1 PE=1 SV=3	49 kDa	DYHC1_MOUSE	Cytoplasmic dynein 1 heavy chain 1 OS=Mus musculus GN=Dync1h1 PE=1 SV=2	532 kDa
GBB2_MOUSE	Guanine nucleotide-binding protein G(I)/G(S)/G(T) subunit beta-2 OS=Mus musculus GN=Gnb2 PE=1 SV=3	37 kDa	HINT1_MOUSE	Histidine triad nucleotide-binding protein 1 OS=Mus musculus GN=Hint1 PE=1 SV=3	14 kDa	HNRPF_MOUSE	Heterogeneous nuclear ribonucleoprotein F OS=Mus musculus GN=Hnrnpf PE=1 SV=3	46 kDa	EF1A1_MOUSE	Elongation factor 1-alpha 1 OS=Mus musculus GN=Eef1a1 PE=1 SV=3	50 kDa
GBG12_MOUSE	Guanine nucleotide-binding protein G(I)/G(S)/G(O) subunit gamma-12 OS=Mus musculus GN=Gng12 PE=1 SV=3	8 kDa	HNRH1_MOUSE	Heterogeneous nuclear ribonucleoprotein H OS=Mus musculus GN=Hnrnph1 PE=1 SV=3	49 kDa	HNRPK_MOUSE	Heterogeneous nuclear ribonucleoprotein K OS=Mus musculus GN=Hnrnpk PE=1 SV=1	51 kDa	EF1A2_MOUSE	Elongation factor 1-alpha 2 OS=Mus musculus GN=Eef1a2 PE=1 SV=1	50 kDa
GDIB_MOUSE	Rab GDP dissociation inhibitor beta OS=Mus musculus GN=Gdi2 PE=1 SV=1	51 kDa	HNRPF_MOUSE	Heterogeneous nuclear ribonucleoprotein F OS=Mus musculus GN=Hnrnpf PE=1 SV=3	46 kDa	HNRPL_MOUSE	Heterogeneous nuclear ribonucleoprotein L OS=Mus musculus GN=Hnrnpl PE=1 SV=2	64 kDa	EF1B_MOUSE	Elongation factor 1-beta OS=Mus musculus GN=Eef1b PE=1 SV=5	25 kDa
GDIR1_MOUSE	Rho GDP-dissociation inhibitor 1 OS=Mus musculus GN=Arhgdia PE=1 SV=3	23 kDa	HNRPK_MOUSE	Heterogeneous nuclear ribonucleoprotein K OS=Mus musculus GN=Hnrnpk PE=1 SV=1	51 kDa	HNRPM_MOUSE	Heterogeneous nuclear ribonucleoprotein M OS=Mus musculus GN=Hnrnpm PE=1 SV=3	78 kDa	EF1D_MOUSE	Elongation factor 1-delta OS=Mus musculus GN=Eef1d PE=1 SV=3	31 kDa
GLMP_MOUSE	Glycosylated lysosomal membrane protein OS=Mus musculus GN=Glmp PE=1 SV=1	44 kDa	HNRPL_MOUSE	Heterogeneous nuclear ribonucleoprotein L OS=Mus musculus GN=Hnrnpl PE=1 SV=2	64 kDa	HNRPU_MOUSE	Heterogeneous nuclear ribonucleoprotein U OS=Mus musculus GN=Hnrnpu PE=1 SV=1	88 kDa	EF1G_MOUSE	Elongation factor 1-gamma OS=Mus musculus GN=Eef1g PE=1 SV=3	50 kDa
GLYG_MOUSE	Glycogenin-1 OS=Mus musculus GN=Gyg1 PE=1 SV=3	37 kDa	HS90A_MOUSE	Heat shock protein HSP 90-alpha OS=Mus musculus GN=Hsp90aa1 PE=1 SV=4	85 kDa	HS90A_MOUSE	Heat shock protein HSP 90-alpha OS=Mus musculus GN=Hsp90aa1 PE=1 SV=4	85 kDa	EF2_MOUSE	Elongation factor 2 OS=Mus musculus GN=Eef2 PE=1 SV=2	95 kDa
GNAI2_MOUSE	Guanine nucleotide-binding protein G(i) subunit alpha-2 OS=Mus musculus GN=Gnai2 PE=1 SV=5	40 kDa	HS90B_MOUSE	Heat shock protein HSP 90-beta OS=Mus musculus GN=Hsp90ab1 PE=1 SV=3	83 kDa	HS90B_MOUSE	Heat shock protein HSP 90-beta OS=Mus musculus GN=Hsp90ab1 PE=1 SV=3	83 kDa	EFHD2_MOUSE	EF-hand domain-containing protein D2 OS=Mus musculus GN=Efhd2 PE=1 SV=1	27 kDa
GRN_MOUSE	Granulins OS=Mus musculus GN=Grn PE=1 SV=2	63 kDa	HSP74_MOUSE	Heat shock 70 kDa protein 4 OS=Mus musculus GN=Hspa4 PE=1 SV=1	94 kDa	HSP7C_MOUSE	Heat shock cognate 71 kDa protein OS=Mus musculus GN=Hspa8 PE=1 SV=1	71 kDa	EHD4_MOUSE	EH domain-containing protein 4 OS=Mus musculus GN=Ehd4 PE=1 SV=1	61 kDa
GRP75_MOUSE	Stress-70 protein, mitochondrial OS=Mus musculus GN=Hspa9 PE=1 SV=3	73 kDa	HSP7C_MOUSE	Heat shock cognate 71 kDa protein OS=Mus musculus GN=Hspa8 PE=1 SV=1	71 kDa	HYOU1_MOUSE	Hypoxia up-regulated protein 1 OS=Mus musculus GN=Hyou1 PE=1 SV=1	111 kDa	EIF3A_MOUSE	Eukaryotic translation initiation factor 3 subunit A OS=Mus musculus GN=Eif3a PE=1 SV=5	162 kDa
GRP78_MOUSE	78 kDa glucose-regulated protein OS=Mus musculus GN=Hspa5 PE=1 SV=3	72 kDa	HYOU1_MOUSE	Hypoxia up-regulated protein 1 OS=Mus musculus GN=Hyou1 PE=1 SV=1	111 kDa	IF4A1_MOUSE	Eukaryotic initiation factor 4A-I OS=Mus musculus GN=Eif4a1 PE=1 SV=1	46 kDa	EIF3B_MOUSE	Eukaryotic translation initiation factor 3 subunit B OS=Mus musculus GN=Eif3b PE=1 SV=1	91 kDa
GSLG1_MOUSE	Golgi apparatus protein 1 OS=Mus musculus GN=Glg1 PE=1 SV=1	134 kDa	IF4A1_MOUSE	Eukaryotic initiation factor 4A-I OS=Mus musculus GN=Eif4a1 PE=1 SV=1	46 kDa	IF5A1_MOUSE	Eukaryotic translation initiation factor 5A-1 OS=Mus musculus GN=Eif5a PE=1 SV=2	17 kDa	EIF3C_MOUSE	Eukaryotic translation initiation factor 3 subunit C OS=Mus musculus GN=Eif3c PE=1 SV=1	106 kDa
GSTP1_MOUSE	Glutathione S-transferase P 1 OS=Mus musculus GN=Gstp1 PE=1 SV=2	24 kDa	IF5A1_MOUSE	Eukaryotic translation initiation factor 5A-1 OS=Mus musculus GN=Eif5a PE=1 SV=2	17 kDa	IGSF8_MOUSE	Immunoglobulin superfamily member 8 OS=Mus musculus GN=Igsf8 PE=1 SV=2	65 kDa	EIF3D_MOUSE	Eukaryotic translation initiation factor 3 subunit D OS=Mus musculus GN=Eif3d PE=1 SV=2	64 kDa
GTPB1_MOUSE	GTP-binding protein 1 OS=Mus musculus GN=Gtpbp1 PE=1 SV=2	72 kDa	IGSF8_MOUSE	Immunoglobulin superfamily member 8 OS=Mus musculus GN=Igsf8 PE=1 SV=2	65 kDa	IST1_MOUSE	IST1 homolog OS=Mus musculus GN=Ist1 PE=1 SV=1	39 kDa	EIF3E_MOUSE	Eukaryotic translation initiation factor 3 subunit E OS=Mus musculus GN=Eif3e PE=1 SV=1	52 kDa
H2AX_MOUSE	Histone H2AX OS=Mus musculus GN=H2afx PE=1 SV=2	15 kDa	IMB1_MOUSE	Importin subunit beta-1 OS=Mus musculus GN=Kpnb1 PE=1 SV=2	97 kDa	ITA3_MOUSE	Integrin alpha-3 OS=Mus musculus GN=Itga3 PE=1 SV=1	117 kDa	EIF3F_MOUSE	Eukaryotic translation initiation factor 3 subunit F OS=Mus musculus GN=Eif3f PE=1 SV=2	38 kDa
H2B1C_MOUSE (+3)	Histone H2B type 1-C/E/G OS=Mus musculus GN=Hist1h2bc PE=1 SV=3	14 kDa	IQGA1_MOUSE	Ras GTPase-activating-like protein IQGAP1 OS=Mus musculus GN=Iqgap1 PE=1 SV=2	189 kDa	ITB1_MOUSE	Integrin beta-1 OS=Mus musculus GN=Itgb1 PE=1 SV=1	88 kDa	EIF3I_MOUSE	Eukaryotic translation initiation factor 3 subunit I OS=Mus musculus GN=Eif3i PE=1 SV=1	36 kDa
H4_MOUSE	Histone H4 OS=Mus musculus GN=Hist1h4a PE=1 SV=2	11 kDa	ITA3_MOUSE	Integrin alpha-3 OS=Mus musculus GN=Itga3 PE=1 SV=1	117 kDa	ITIH2_MOUSE	Inter-alpha-trypsin inhibitor heavy chain H2 OS=Mus musculus GN=Itih2 PE=1 SV=1	106 kDa	EIF3L_MOUSE	Eukaryotic translation initiation factor 3 subunit L OS=Mus musculus GN=Eif3l PE=1 SV=1	67 kDa
HINT1_MOUSE	Histidine triad nucleotide-binding protein 1 OS=Mus musculus GN=Hint1 PE=1 SV=3	14 kDa	ITAV_MOUSE	Integrin alpha-V OS=Mus musculus GN=Itgav PE=1 SV=2	115 kDa	K1C10_MOUSE	Keratin, type I cytoskeletal 10 OS=Mus musculus GN=Krt10 PE=1 SV=3	58 kDa	EIF3M_MOUSE	Eukaryotic translation initiation factor 3 subunit M OS=Mus musculus GN=Eif3m PE=1 SV=1	43 kDa
HNRH1_MOUSE	Heterogeneous nuclear ribonucleoprotein H OS=Mus musculus GN=Hnrnph1 PE=1 SV=3	49 kDa	ITB1_MOUSE	Integrin beta-1 OS=Mus musculus GN=Itgb1 PE=1 SV=1	88 kDa	K1C14_MOUSE	Keratin, type I cytoskeletal 14 OS=Mus musculus GN=Krt14 PE=1 SV=2	53 kDa	ENOA_MOUSE	Alpha-enolase OS=Mus musculus GN=Eno1 PE=1 SV=3	47 kDa
HNRPF_MOUSE	Heterogeneous nuclear ribonucleoprotein F OS=Mus musculus GN=Hnrnpf PE=1 SV=3	46 kDa	ITIH2_MOUSE	Inter-alpha-trypsin inhibitor heavy chain H2 OS=Mus musculus GN=Itih2 PE=1 SV=1	106 kDa	K1C17_MOUSE	Keratin, type I cytoskeletal 17 OS=Mus musculus GN=Krt17 PE=1 SV=3	48 kDa	ENOB_MOUSE	Beta-enolase OS=Mus musculus GN=Eno3 PE=1 SV=3	47 kDa
HNRPK_MOUSE	Heterogeneous nuclear ribonucleoprotein K OS=Mus musculus GN=Hnrnpk PE=1 SV=1	51 kDa	K1C10_MOUSE	Keratin, type I cytoskeletal 10 OS=Mus musculus GN=Krt10 PE=1 SV=3	58 kDa	K2C1_MOUSE	Keratin, type II cytoskeletal 1 OS=Mus musculus GN=Krt1 PE=1 SV=4	66 kDa	ENPL_MOUSE	Endoplasmin OS=Mus musculus GN=Hsp90b1 PE=1 SV=2	92 kDa
HNRPL_MOUSE	Heterogeneous nuclear ribonucleoprotein L OS=Mus musculus GN=Hnrnpl PE=1 SV=2	64 kDa	K1C14_MOUSE	Keratin, type I cytoskeletal 14 OS=Mus musculus GN=Krt14 PE=1 SV=2	53 kDa	K2C1B_MOUSE	Keratin, type II cytoskeletal 1b OS=Mus musculus GN=Krt77 PE=1 SV=1	61 kDa	ENV1_MOUSE	MLV-related proviral Env polyprotein OS=Mus musculus PE=1 SV=3	70 kDa
HNRPM_MOUSE	Heterogeneous nuclear ribonucleoprotein M OS=Mus musculus GN=Hnrnpm PE=1 SV=3	78 kDa	K1C17_MOUSE	Keratin, type I cytoskeletal 17 OS=Mus musculus GN=Krt17 PE=1 SV=3	48 kDa	K2C5_MOUSE	Keratin, type II cytoskeletal 5 OS=Mus musculus GN=Krt5 PE=1 SV=1	62 kDa	ENV2_MOUSE	Retrovirus-related Env polyprotein from Fv-4 locus OS=Mus musculus GN=Fv4 PE=1 SV=2	74 kDa
HS90A_MOUSE	Heat shock protein HSP 90-alpha OS=Mus musculus GN=Hsp90aa1 PE=1 SV=4	85 kDa	K1C42_MOUSE	Keratin, type I cytoskeletal 42 OS=Mus musculus GN=Krt42 PE=1 SV=1	50 kDa	K2C6A_MOUSE	Keratin, type II cytoskeletal 6A OS=Mus musculus GN=Krt6a PE=1 SV=3	59 kDa	ERF3A_MOUSE	Eukaryotic peptide chain release factor GTP-binding subunit ERF3A OS=Mus musculus GN=Gspt1 PE=1 SV=2	69 kDa
HS90B_MOUSE	Heat shock protein HSP 90-beta OS=Mus musculus GN=Hsp90ab1 PE=1 SV=3	83 kDa	K2C1_MOUSE	Keratin, type II cytoskeletal 1 OS=Mus musculus GN=Krt1 PE=1 SV=4	66 kDa	KPYM_MOUSE	Pyruvate kinase PKM OS=Mus musculus GN=Pkm PE=1 SV=4	58 kDa	EWS_MOUSE	RNA-binding protein EWS OS=Mus musculus GN=Ewsr1 PE=1 SV=2	68 kDa
HSP74_MOUSE	Heat shock 70 kDa protein 4 OS=Mus musculus GN=Hspa4 PE=1 SV=1	94 kDa	K2C1B_MOUSE	Keratin, type II cytoskeletal 1b OS=Mus musculus GN=Krt77 PE=1 SV=1	61 kDa	LAMP1_MOUSE	Lysosome-associated membrane glycoprotein 1 OS=Mus musculus GN=Lamp1 PE=1 SV=2	44 kDa	EZRI_MOUSE	Ezrin OS=Mus musculus GN=Ezr PE=1 SV=3	69 kDa
HSP7C_MOUSE	Heat shock cognate 71 kDa protein OS=Mus musculus GN=Hspa8 PE=1 SV=1	71 kDa	K2C5_MOUSE	Keratin, type II cytoskeletal 5 OS=Mus musculus GN=Krt5 PE=1 SV=1	62 kDa	LAT1_MOUSE	Large neutral amino acids transporter small subunit 1 OS=Mus musculus GN=Slc7a5 PE=1 SV=2	56 kDa	FA5_MOUSE	Coagulation factor V OS=Mus musculus GN=F5 PE=1 SV=1	247 kDa
HYEP_MOUSE	Epoxide hydrolase 1 OS=Mus musculus GN=Ephx1 PE=1 SV=2	53 kDa	K2C6A_MOUSE	Keratin, type II cytoskeletal 6A OS=Mus musculus GN=Krt6a PE=1 SV=3	59 kDa	LC7L2_MOUSE	Putative RNA-binding protein Luc7-like 2 OS=Mus musculus GN=Luc7l2 PE=1 SV=1	47 kDa	FABPH_MOUSE	Fatty acid-binding protein, heart OS=Mus musculus GN=Fabp3 PE=1 SV=5	15 kDa
IF4A1_MOUSE	Eukaryotic initiation factor 4A-I OS=Mus musculus GN=Eif4a1 PE=1 SV=1	46 kDa	KPYM_MOUSE	Pyruvate kinase PKM OS=Mus musculus GN=Pkm PE=1 SV=4	58 kDa	LCAP_MOUSE	Leucyl-cystinyl aminopeptidase OS=Mus musculus GN=Lnpep PE=1 SV=1	117 kDa	FAS_MOUSE	Fatty acid synthase OS=Mus musculus GN=Fasn PE=1 SV=2	272 kDa
IF5A1_MOUSE	Eukaryotic translation initiation factor 5A-1 OS=Mus musculus GN=Eif5a PE=1 SV=2	17 kDa	LAMP1_MOUSE	Lysosome-associated membrane glycoprotein 1 OS=Mus musculus GN=Lamp1 PE=1 SV=2	44 kDa	LDHA_MOUSE	L-lactate dehydrogenase A chain OS=Mus musculus GN=Ldha PE=1 SV=3	36 kDa	FGL2_MOUSE	Fibroleukin OS=Mus musculus GN=Fgl2 PE=1 SV=1	49 kDa
IGSF8_MOUSE	Immunoglobulin superfamily member 8 OS=Mus musculus GN=Igsf8 PE=1 SV=2	65 kDa	LAT1_MOUSE	Large neutral amino acids transporter small subunit 1 OS=Mus musculus GN=Slc7a5 PE=1 SV=2	56 kDa	LDHB_MOUSE	L-lactate dehydrogenase B chain OS=Mus musculus GN=Ldhb PE=1 SV=2	37 kDa	FINC_MOUSE	Fibronectin OS=Mus musculus GN=Fn1 PE=1 SV=4	273 kDa
IMB1_MOUSE	Importin subunit beta-1 OS=Mus musculus GN=Kpnb1 PE=1 SV=2	97 kDa	LDHA_MOUSE	L-lactate dehydrogenase A chain OS=Mus musculus GN=Ldha PE=1 SV=3	36 kDa	LEG1_MOUSE	Galectin-1 OS=Mus musculus GN=Lgals1 PE=1 SV=3	15 kDa	FKBP4_MOUSE	Peptidyl-prolyl cis-trans isomerase FKBP4 OS=Mus musculus GN=Fkbp4 PE=1 SV=5	52 kDa
ITA3_MOUSE	Integrin alpha-3 OS=Mus musculus GN=Itga3 PE=1 SV=1	117 kDa	LDHB_MOUSE	L-lactate dehydrogenase B chain OS=Mus musculus GN=Ldhb PE=1 SV=2	37 kDa	LIPL_MOUSE	Lipoprotein lipase OS=Mus musculus GN=Lpl PE=1 SV=3	53 kDa	FLNA_MOUSE	Filamin-A OS=Mus musculus GN=Flna PE=1 SV=5	281 kDa
ITAV_MOUSE	Integrin alpha-V OS=Mus musculus GN=Itgav PE=1 SV=2	115 kDa	LEG1_MOUSE	Galectin-1 OS=Mus musculus GN=Lgals1 PE=1 SV=3	15 kDa	LMNA_MOUSE	Prelamin-A/C OS=Mus musculus GN=Lmna PE=1 SV=2	74 kDa	FUBP2_MOUSE	Far upstream element-binding protein 2 OS=Mus musculus GN=Khsrp PE=1 SV=2	77 kDa
ITB1_MOUSE	Integrin beta-1 OS=Mus musculus GN=Itgb1 PE=1 SV=1	88 kDa	LIPL_MOUSE	Lipoprotein lipase OS=Mus musculus GN=Lpl PE=1 SV=3	53 kDa	MDHC_MOUSE	Malate dehydrogenase, cytoplasmic OS=Mus musculus GN=Mdh1 PE=1 SV=3	37 kDa	FUS_MOUSE	RNA-binding protein FUS OS=Mus musculus GN=Fus PE=1 SV=1	53 kDa
ITIH2_MOUSE	Inter-alpha-trypsin inhibitor heavy chain H2 OS=Mus musculus GN=Itih2 PE=1 SV=1	106 kDa	MAOX_MOUSE	NADP-dependent malic enzyme OS=Mus musculus GN=Me1 PE=1 SV=2	64 kDa	MFGM_MOUSE	Lactadherin OS=Mus musculus GN=Mfge8 PE=1 SV=3	51 kDa	G3BP1_MOUSE	Ras GTPase-activating protein-binding protein 1 OS=Mus musculus GN=G3bp1 PE=1 SV=1	52 kDa
K1C10_MOUSE	Keratin, type I cytoskeletal 10 OS=Mus musculus GN=Krt10 PE=1 SV=3	58 kda	MDHC_MOUSE	Malate dehydrogenase, cytoplasmic OS=Mus musculus GN=Mdh1 PE=1 SV=3	37 kDa	MIF_MOUSE	Macrophage migration inhibitory factor OS=Mus musculus GN=Mif PE=1 SV=2	13 kDa	G3P_MOUSE	Glyceraldehyde-3-phosphate dehydrogenase OS=Mus musculus GN=Gapdh PE=1 SV=2	36 kDa
K1C14_MOUSE	Keratin, type I cytoskeletal 14 OS=Mus musculus GN=Krt14 PE=1 SV=2	53 kDa	MFGM_MOUSE	Lactadherin OS=Mus musculus GN=Mfge8 PE=1 SV=3	51 kDa	MOES_MOUSE	Moesin OS=Mus musculus GN=Msn PE=1 SV=3	68 kDa	G6PI_MOUSE	Glucose-6-phosphate isomerase OS=Mus musculus GN=Gpi PE=1 SV=4	63 kDa
K1C17_MOUSE	Keratin, type I cytoskeletal 17 OS=Mus musculus GN=Krt17 PE=1 SV=3	48 kDa	MIF_MOUSE	Macrophage migration inhibitory factor OS=Mus musculus GN=Mif PE=1 SV=2	13 kDa	MOT1_MOUSE	Monocarboxylate transporter 1 OS=Mus musculus GN=Slc16a1 PE=1 SV=1	53 kDa	GALK1_MOUSE	Galactokinase OS=Mus musculus GN=Galk1 PE=1 SV=2	42 kDa
K1C42_MOUSE	Keratin, type I cytoskeletal 42 OS=Mus musculus GN=Krt42 PE=1 SV=1	50 kDa	MOES_MOUSE	Moesin OS=Mus musculus GN=Msn PE=1 SV=3	68 kDa	MPRD_MOUSE	Cation-dependent mannose-6-phosphate receptor OS=Mus musculus GN=M6pr PE=1 SV=1	31 kDa	GARS_MOUSE	Glycine--tRNA ligase OS=Mus musculus GN=Gars PE=1 SV=1	82 kDa
K2C1_MOUSE	Keratin, type II cytoskeletal 1 OS=Mus musculus GN=Krt1 PE=1 SV=4	66 kDa	MOT1_MOUSE	Monocarboxylate transporter 1 OS=Mus musculus GN=Slc16a1 PE=1 SV=1	53 kDa	MRP_MOUSE	MARCKS-related protein OS=Mus musculus GN=Marcksl1 PE=1 SV=2	20 kDa	GBB1_MOUSE	Guanine nucleotide-binding protein G(I)/G(S)/G(T) subunit beta-1 OS=Mus musculus GN=Gnb1 PE=1 SV=3	37 kDa
K2C1B_MOUSE	Keratin, type II cytoskeletal 1b OS=Mus musculus GN=Krt77 PE=1 SV=1	61 kDa	MRP_MOUSE	MARCKS-related protein OS=Mus musculus GN=Marcksl1 PE=1 SV=2	20 kDa	MUC18_MOUSE	Cell surface glycoprotein MUC18 OS=Mus musculus GN=Mcam PE=1 SV=1	72 kDa	GBB2_MOUSE	Guanine nucleotide-binding protein G(I)/G(S)/G(T) subunit beta-2 OS=Mus musculus GN=Gnb2 PE=1 SV=3	37 kDa
K2C5_MOUSE	Keratin, type II cytoskeletal 5 OS=Mus musculus GN=Krt5 PE=1 SV=1	62 kDa	MUC18_MOUSE	Cell surface glycoprotein MUC18 OS=Mus musculus GN=Mcam PE=1 SV=1	72 kDa	MVP_MOUSE	Major vault protein OS=Mus musculus GN=Mvp PE=1 SV=4	96 kDa	GBG12_MOUSE	Guanine nucleotide-binding protein G(I)/G(S)/G(O) subunit gamma-12 OS=Mus musculus GN=Gng12 PE=1 SV=3	8 kDa
K2C6A_MOUSE	Keratin, type II cytoskeletal 6A OS=Mus musculus GN=Krt6a PE=1 SV=3	59 kDa	MYADM_MOUSE	Myeloid-associated differentiation marker OS=Mus musculus GN=Myadm PE=1 SV=2	35 kDa	MYADM_MOUSE	Myeloid-associated differentiation marker OS=Mus musculus GN=Myadm PE=1 SV=2	35 kDa	GDIB_MOUSE	Rab GDP dissociation inhibitor beta OS=Mus musculus GN=Gdi2 PE=1 SV=1	51 kDa
KPYM_MOUSE	Pyruvate kinase PKM OS=Mus musculus GN=Pkm PE=1 SV=4	58 kDa	MYH6_MOUSE	Myosin-6 OS=Mus musculus GN=Myh6 PE=1 SV=2	224 kDa	MYH6_MOUSE	Myosin-6 OS=Mus musculus GN=Myh6 PE=1 SV=2	224 kDa	GDIR1_MOUSE	Rho GDP-dissociation inhibitor 1 OS=Mus musculus GN=Arhgdia PE=1 SV=3	23 kDa
LAMP1_MOUSE	Lysosome-associated membrane glycoprotein 1 OS=Mus musculus GN=Lamp1 PE=1 SV=2	44 kDa	NACAM_MOUSE (+1)	Nascent polypeptide-associated complex subunit alpha, muscle-specific form OS=Mus musculus GN=Naca PE=1 SV=2	220 kDa	NAR3_MOUSE	Ecto-ADP-ribosyltransferase 3 OS=Mus musculus GN=Art3 PE=1 SV=2	42 kDa	GLMP_MOUSE	Glycosylated lysosomal membrane protein OS=Mus musculus GN=Glmp PE=1 SV=1	44 kDa
LAT1_MOUSE	Large neutral amino acids transporter small subunit 1 OS=Mus musculus GN=Slc7a5 PE=1 SV=2	56 kDa	NAR3_MOUSE	Ecto-ADP-ribosyltransferase 3 OS=Mus musculus GN=Art3 PE=1 SV=2	42 kDa	NCAM1_MOUSE	Neural cell adhesion molecule 1 OS=Mus musculus GN=Ncam1 PE=1 SV=3	119 kDa	GLYG_MOUSE	Glycogenin-1 OS=Mus musculus GN=Gyg1 PE=1 SV=3	37 kDa
LDHA_MOUSE	L-lactate dehydrogenase A chain OS=Mus musculus GN=Ldha PE=1 SV=3	36 kDa	NCAM1_MOUSE	Neural cell adhesion molecule 1 OS=Mus musculus GN=Ncam1 PE=1 SV=3	119 kDa	NPM_MOUSE	Nucleophosmin OS=Mus musculus GN=Npm1 PE=1 SV=1	33 kDa	GNAI2_MOUSE	Guanine nucleotide-binding protein G(i) subunit alpha-2 OS=Mus musculus GN=Gnai2 PE=1 SV=5	40 kDa
LDHB_MOUSE	L-lactate dehydrogenase B chain OS=Mus musculus GN=Ldhb PE=1 SV=2	37 kDa	NDKA_MOUSE	Nucleoside diphosphate kinase A OS=Mus musculus GN=Nme1 PE=1 SV=1	17 kDa	NUCL_MOUSE	Nucleolin OS=Mus musculus GN=Ncl PE=1 SV=2	77 kDa	GRN_MOUSE	Granulins OS=Mus musculus GN=Grn PE=1 SV=2	63 kDa
LEG1_MOUSE	Galectin-1 OS=Mus musculus GN=Lgals1 PE=1 SV=3	15 kDa	NDKB_MOUSE	Nucleoside diphosphate kinase B OS=Mus musculus GN=Nme2 PE=1 SV=1	17 kDa	NUDC_MOUSE	Nuclear migration protein nudC OS=Mus musculus GN=Nudc PE=1 SV=1	38 kDa	GRP78_MOUSE	78 kDa glucose-regulated protein OS=Mus musculus GN=Hspa5 PE=1 SV=3	72 kDa
LKHA4_MOUSE	Leukotriene A-4 hydrolase OS=Mus musculus GN=Lta4h PE=1 SV=4	69 kDa	NDRG1_MOUSE	Protein NDRG1 OS=Mus musculus GN=Ndrg1 PE=1 SV=1	43 kDa	OLM2B_MOUSE	Olfactomedin-like protein 2B OS=Mus musculus GN=Olfml2b PE=1 SV=2	84 kDa	GSLG1_MOUSE	Golgi apparatus protein 1 OS=Mus musculus GN=Glg1 PE=1 SV=1	134 kDa
MAOX_MOUSE	NADP-dependent malic enzyme OS=Mus musculus GN=Me1 PE=1 SV=2	64 kDa	NPM_MOUSE	Nucleophosmin OS=Mus musculus GN=Npm1 PE=1 SV=1	33 kDa	PABP1_MOUSE	Polyadenylate-binding protein 1 OS=Mus musculus GN=Pabpc1 PE=1 SV=2	71 kDa	GSTP1_MOUSE	Glutathione S-transferase P 1 OS=Mus musculus GN=Gstp1 PE=1 SV=2	24 kDa
MDHC_MOUSE	Malate dehydrogenase, cytoplasmic OS=Mus musculus GN=Mdh1 PE=1 SV=3	37 kDa	NUCL_MOUSE	Nucleolin OS=Mus musculus GN=Ncl PE=1 SV=2	77 kDa	PARK7_MOUSE	Protein DJ-1 OS=Mus musculus GN=Park7 PE=1 SV=1	20 kDa	GTPB1_MOUSE	GTP-binding protein 1 OS=Mus musculus GN=Gtpbp1 PE=1 SV=2	72 kDa
MFGM_MOUSE	Lactadherin OS=Mus musculus GN=Mfge8 PE=1 SV=3	51 kDa	NUDC_MOUSE	Nuclear migration protein nudC OS=Mus musculus GN=Nudc PE=1 SV=1	38 kDa	PCBP1_MOUSE	Poly(rC)-binding protein 1 OS=Mus musculus GN=Pcbp1 PE=1 SV=1	37 kDa	GTR1_MOUSE	Solute carrier family 2, facilitated glucose transporter member 1 OS=Mus musculus GN=Slc2a1 PE=1 SV=4	54 kDa
MIF_MOUSE	Macrophage migration inhibitory factor OS=Mus musculus GN=Mif PE=1 SV=2	13 kDa	PABP1_MOUSE	Polyadenylate-binding protein 1 OS=Mus musculus GN=Pabpc1 PE=1 SV=2	71 kDa	PDC6I_MOUSE	Programmed cell death 6-interacting protein OS=Mus musculus GN=Pdcd6ip PE=1 SV=3	96 kDa	GUAA_MOUSE	GMP synthase [glutamine-hydrolyzing] OS=Mus musculus GN=Gmps PE=1 SV=2	77 kDa
ML12B_MOUSE	Myosin regulatory light chain 12B OS=Mus musculus GN=Myl12b PE=1 SV=2	20 kDa	PAIRB_MOUSE	Plasminogen activator inhibitor 1 RNA-binding protein OS=Mus musculus GN=Serbp1 PE=1 SV=2	45 kDa	PEBP1_MOUSE	Phosphatidylethanolamine-binding protein 1 OS=Mus musculus GN=Pebp1 PE=1 SV=3	21 kDa	H10_MOUSE	Histone H1.0 OS=Mus musculus GN=H1f0 PE=2 SV=4	21 kDa
MOES_MOUSE	Moesin OS=Mus musculus GN=Msn PE=1 SV=3	68 kDa	PARK7_MOUSE	Protein DJ-1 OS=Mus musculus GN=Park7 PE=1 SV=1	20 kDa	PFKAL_MOUSE	ATP-dependent 6-phosphofructokinase, liver type OS=Mus musculus GN=Pfkl PE=1 SV=4	85 kDa	H12_MOUSE	Histone H1.2 OS=Mus musculus GN=Hist1h1c PE=1 SV=2	21 kDa
MOT1_MOUSE	Monocarboxylate transporter 1 OS=Mus musculus GN=Slc16a1 PE=1 SV=1	53 kDa	PCBP1_MOUSE	Poly(rC)-binding protein 1 OS=Mus musculus GN=Pcbp1 PE=1 SV=1	37 kDa	PFKAP_MOUSE	ATP-dependent 6-phosphofructokinase, platelet type OS=Mus musculus GN=Pfkp PE=1 SV=1	85 kDa	H14_MOUSE	Histone H1.4 OS=Mus musculus GN=Hist1h1e PE=1 SV=2	22 kDa
MRP_MOUSE	MARCKS-related protein OS=Mus musculus GN=Marcksl1 PE=1 SV=2	20 kDa	PCBP2_MOUSE	Poly(rC)-binding protein 2 OS=Mus musculus GN=Pcbp2 PE=1 SV=1	38 kDa	PGAM1_MOUSE	Phosphoglycerate mutase 1 OS=Mus musculus GN=Pgam1 PE=1 SV=3	29 kDa	H2A2A_MOUSE (+1)	Histone H2A type 2-A OS=Mus musculus GN=Hist2h2aa1 PE=1 SV=3	14 kDa
MYADM_MOUSE	Myeloid-associated differentiation marker OS=Mus musculus GN=Myadm PE=1 SV=2	35 kDa	PCNA_MOUSE	Proliferating cell nuclear antigen OS=Mus musculus GN=Pcna PE=1 SV=2	29 kDa	PGBM_MOUSE	Basement membrane-specific heparan sulfate proteoglycan core protein OS=Mus musculus GN=Hspg2 PE=1 SV=1	398 kDa	H2A2B_MOUSE	Histone H2A type 2-B OS=Mus musculus GN=Hist2h2ab PE=1 SV=3	14 kDa
MYH9_MOUSE	Myosin-9 OS=Mus musculus GN=Myh9 PE=1 SV=4	226 kDa	PDC6I_MOUSE	Programmed cell death 6-interacting protein OS=Mus musculus GN=Pdcd6ip PE=1 SV=3	96 kDa	PGK1_MOUSE	Phosphoglycerate kinase 1 OS=Mus musculus GN=Pgk1 PE=1 SV=4	45 kDa	H2AV_MOUSE (+1)	Histone H2A.V OS=Mus musculus GN=H2afv PE=1 SV=3	14 kDa
MYL4_MOUSE	Myosin light chain 4 OS=Mus musculus GN=Myl4 PE=1 SV=3	21 kDa	PDIA1_MOUSE	Protein disulfide-isomerase OS=Mus musculus GN=P4hb PE=1 SV=2	57 kDa	PP2AB_MOUSE	Serine/threonine-protein phosphatase 2A catalytic subunit beta isoform OS=Mus musculus GN=Ppp2cb PE=1 SV=1	36 kDa	H2AX_MOUSE	Histone H2AX OS=Mus musculus GN=H2afx PE=1 SV=2	15 kDa
MYL6_MOUSE	Myosin light polypeptide 6 OS=Mus musculus GN=Myl6 PE=1 SV=3	17 kDa	PDIA3_MOUSE	Protein disulfide-isomerase A3 OS=Mus musculus GN=Pdia3 PE=1 SV=2	57 kDa	PPIA_MOUSE	Peptidyl-prolyl cis-trans isomerase A OS=Mus musculus GN=Ppia PE=1 SV=2	18 kDa	H2AY_MOUSE	Core histone macro-H2A.1 OS=Mus musculus GN=H2afy PE=1 SV=3	40 kDa
NACAM_MOUSE (+1)	Nascent polypeptide-associated complex subunit alpha, muscle-specific form OS=Mus musculus GN=Naca PE=1 SV=2	220 kDa	PEBP1_MOUSE	Phosphatidylethanolamine-binding protein 1 OS=Mus musculus GN=Pebp1 PE=1 SV=3	21 kDa	PRDX1_MOUSE	Peroxiredoxin-1 OS=Mus musculus GN=Prdx1 PE=1 SV=1	22 kDa	H2B1C_MOUSE (+3)	Histone H2B type 1-C/E/G OS=Mus musculus GN=Hist1h2bc PE=1 SV=3	14 kDa
NAMPT_MOUSE	Nicotinamide phosphoribosyltransferase OS=Mus musculus GN=Nampt PE=1 SV=1	55 kDa	PFKAL_MOUSE	ATP-dependent 6-phosphofructokinase, liver type OS=Mus musculus GN=Pfkl PE=1 SV=4	85 kDa	PRDX2_MOUSE	Peroxiredoxin-2 OS=Mus musculus GN=Prdx2 PE=1 SV=3	22 kDa	H2B3A_MOUSE (+1)	Histone H2B type 3-A OS=Mus musculus GN=Hist3h2ba PE=1 SV=3	14 kDa
NAR3_MOUSE	Ecto-ADP-ribosyltransferase 3 OS=Mus musculus GN=Art3 PE=1 SV=2	42 kDA	PGAM1_MOUSE	Phosphoglycerate mutase 1 OS=Mus musculus GN=Pgam1 PE=1 SV=3	29 kDa	PROF1_MOUSE	Profilin-1 OS=Mus musculus GN=Pfn1 PE=1 SV=2	15 kDa	H33_MOUSE (+1)	Histone H3.3 OS=Mus musculus GN=H3f3a PE=1 SV=2	15 kDa
NCAM1_MOUSE	Neural cell adhesion molecule 1 OS=Mus musculus GN=Ncam1 PE=1 SV=3	119 kDa	PGK1_MOUSE	Phosphoglycerate kinase 1 OS=Mus musculus GN=Pgk1 PE=1 SV=4	45 kDa	PRS10_MOUSE	26S proteasome regulatory subunit 10B OS=Mus musculus GN=Psmc6 PE=1 SV=1	44 kDa	H4_MOUSE	Histone H4 OS=Mus musculus GN=Hist1h4a PE=1 SV=2	11 kDa
NDKA_MOUSE	Nucleoside diphosphate kinase A OS=Mus musculus GN=Nme1 PE=1 SV=1	17 kDa	PGM1_MOUSE	Phosphoglucomutase-1 OS=Mus musculus GN=Pgm1 PE=1 SV=4	61 kDa	PRS6A_MOUSE	26S proteasome regulatory subunit 6A OS=Mus musculus GN=Psmc3 PE=1 SV=2	50 kDa	HA11_MOUSE	H-2 class I histocompatibility antigen, D-B alpha chain OS=Mus musculus GN=H2-D1 PE=1 SV=2	41 kDa
NDKB_MOUSE	Nucleoside diphosphate kinase B OS=Mus musculus GN=Nme2 PE=1 SV=1	17 kDa	PP2AB_MOUSE	Serine/threonine-protein phosphatase 2A catalytic subunit beta isoform OS=Mus musculus GN=Ppp2cb PE=1 SV=1	36 kDa	PRS7_MOUSE	26S proteasome regulatory subunit 7 OS=Mus musculus GN=Psmc2 PE=1 SV=5	49 kDa	HINT1_MOUSE	Histidine triad nucleotide-binding protein 1 OS=Mus musculus GN=Hint1 PE=1 SV=3	14 kDa
NPM_MOUSE	Nucleophosmin OS=Mus musculus GN=Npm1 PE=1 SV=1	33 kDa	PPIA_MOUSE	Peptidyl-prolyl cis-trans isomerase A OS=Mus musculus GN=Ppia PE=1 SV=2	18 kDa	PSA2_MOUSE	Proteasome subunit alpha type-2 OS=Mus musculus GN=Psma2 PE=1 SV=3	26 kDa	HNRH1_MOUSE	Heterogeneous nuclear ribonucleoprotein H OS=Mus musculus GN=Hnrnph1 PE=1 SV=3	49 kDa
NUCL_MOUSE	Nucleolin OS=Mus musculus GN=Ncl PE=1 SV=2	77 kDa	PPIC_MOUSE	Peptidyl-prolyl cis-trans isomerase C OS=Mus musculus GN=Ppic PE=1 SV=1	23 kDa	PSA5_MOUSE	Proteasome subunit alpha type-5 OS=Mus musculus GN=Psma5 PE=1 SV=1	26 kDa	HNRPD_MOUSE	Heterogeneous nuclear ribonucleoprotein D0 OS=Mus musculus GN=Hnrnpd PE=1 SV=2	38 kDa
NUDC_MOUSE	Nuclear migration protein nudC OS=Mus musculus GN=Nudc PE=1 SV=1	38 kDa	PRDX1_MOUSE	Peroxiredoxin-1 OS=Mus musculus GN=Prdx1 PE=1 SV=1	22 kDa	PSA6_MOUSE	Proteasome subunit alpha type-6 OS=Mus musculus GN=Psma6 PE=1 SV=1	27 kDa	HNRPF_MOUSE	Heterogeneous nuclear ribonucleoprotein F OS=Mus musculus GN=Hnrnpf PE=1 SV=3	46 kDa
PABP1_MOUSE	Polyadenylate-binding protein 1 OS=Mus musculus GN=Pabpc1 PE=1 SV=2	71 kDa	PRDX2_MOUSE	Peroxiredoxin-2 OS=Mus musculus GN=Prdx2 PE=1 SV=3	22 kDa	PSMD2_MOUSE	26S proteasome non-ATPase regulatory subunit 2 OS=Mus musculus GN=Psmd2 PE=1 SV=1	100 kDa	HNRPK_MOUSE	Heterogeneous nuclear ribonucleoprotein K OS=Mus musculus GN=Hnrnpk PE=1 SV=1	51 kDa
PAIRB_MOUSE	Plasminogen activator inhibitor 1 RNA-binding protein OS=Mus musculus GN=Serbp1 PE=1 SV=2	45 kDa	PROF1_MOUSE	Profilin-1 OS=Mus musculus GN=Pfn1 PE=1 SV=2	15 kDa	PTMS_MOUSE	Parathymosin OS=Mus musculus GN=Ptms PE=1 SV=3	11 kDa	HNRPL_MOUSE	Heterogeneous nuclear ribonucleoprotein L OS=Mus musculus GN=Hnrnpl PE=1 SV=2	64 kDa
PARK7_MOUSE	Protein DJ-1 OS=Mus musculus GN=Park7 PE=1 SV=1	20 kDa	PRS10_MOUSE	26S proteasome regulatory subunit 10B OS=Mus musculus GN=Psmc6 PE=1 SV=1	44 kDa	PUR6_MOUSE	Multifunctional protein ADE2 OS=Mus musculus GN=Paics PE=1 SV=4	47 kDa	HNRPM_MOUSE	Heterogeneous nuclear ribonucleoprotein M OS=Mus musculus GN=Hnrnpm PE=1 SV=3	78 kDa
PCBP1_MOUSE	Poly(rC)-binding protein 1 OS=Mus musculus GN=Pcbp1 PE=1 SV=1	37 kDa	PRS7_MOUSE	26S proteasome regulatory subunit 7 OS=Mus musculus GN=Psmc2 PE=1 SV=5	49 kDa	PURB_MOUSE	Transcriptional activator protein Pur-beta OS=Mus musculus GN=Purb PE=1 SV=3	34 kDa	HNRPQ_MOUSE	Heterogeneous nuclear ribonucleoprotein Q OS=Mus musculus GN=Syncrip PE=1 SV=2	70 kDa
PCBP2_MOUSE	Poly(rC)-binding protein 2 OS=Mus musculus GN=Pcbp2 PE=1 SV=1	38 kDA	PSA5_MOUSE	Proteasome subunit alpha type-5 OS=Mus musculus GN=Psma5 PE=1 SV=1	26 kDa	PYGB_MOUSE	Glycogen phosphorylase, brain form OS=Mus musculus GN=Pygb PE=1 SV=3	97 kDa	HNRPU_MOUSE	Heterogeneous nuclear ribonucleoprotein U OS=Mus musculus GN=Hnrnpu PE=1 SV=1	88 kDa
PCNA_MOUSE	Proliferating cell nuclear antigen OS=Mus musculus GN=Pcna PE=1 SV=2	29 kDa	PSA7_MOUSE	Proteasome subunit alpha type-7 OS=Mus musculus GN=Psma7 PE=1 SV=1	28 kDa	RAB10_MOUSE	Ras-related protein Rab-10 OS=Mus musculus GN=Rab10 PE=1 SV=1	23 kDa	HS90A_MOUSE	Heat shock protein HSP 90-alpha OS=Mus musculus GN=Hsp90aa1 PE=1 SV=4	85 kDa
PDC6I_MOUSE	Programmed cell death 6-interacting protein OS=Mus musculus GN=Pdcd6ip PE=1 SV=3	96 kDa	PTMS_MOUSE	Parathymosin OS=Mus musculus GN=Ptms PE=1 SV=3	11 kDa	RAB1A_MOUSE	Ras-related protein Rab-1A OS=Mus musculus GN=Rab1A PE=1 SV=3	23 kDa	HS90B_MOUSE	Heat shock protein HSP 90-beta OS=Mus musculus GN=Hsp90ab1 PE=1 SV=3	83 kDa
PDIA1_MOUSE	Protein disulfide-isomerase OS=Mus musculus GN=P4hb PE=1 SV=2	57 kDa	PUR6_MOUSE	Multifunctional protein ADE2 OS=Mus musculus GN=Paics PE=1 SV=4	47 kDa	RAB35_MOUSE	Ras-related protein Rab-35 OS=Mus musculus GN=Rab35 PE=1 SV=1	23 kDa	HSP74_MOUSE	Heat shock 70 kDa protein 4 OS=Mus musculus GN=Hspa4 PE=1 SV=1	94 kDa
PDIA3_MOUSE	Protein disulfide-isomerase A3 OS=Mus musculus GN=Pdia3 PE=1 SV=2	57 kDa	PURB_MOUSE	Transcriptional activator protein Pur-beta OS=Mus musculus GN=Purb PE=1 SV=3	34 kDa	RAB7A_MOUSE	Ras-related protein Rab-7a OS=Mus musculus GN=Rab7a PE=1 SV=2	23 kDa	HSP7C_MOUSE	Heat shock cognate 71 kDa protein OS=Mus musculus GN=Hspa8 PE=1 SV=1	71 kDa
PEBP1_MOUSE	Phosphatidylethanolamine-binding protein 1 OS=Mus musculus GN=Pebp1 PE=1 SV=3	21 kDa	PYGB_MOUSE	Glycogen phosphorylase, brain form OS=Mus musculus GN=Pygb PE=1 SV=3	97 kDa	RACK1_MOUSE	Receptor of activated protein C kinase 1 OS=Mus musculus GN=Rack1 PE=1 SV=3	35 kDa	HTRA1_MOUSE	Serine protease HTRA1 OS=Mus musculus GN=Htra1 PE=1 SV=2	51 kDa
PFKAL_MOUSE	ATP-dependent 6-phosphofructokinase, liver type OS=Mus musculus GN=Pfkl PE=1 SV=4	85 kDa	RAB10_MOUSE	Ras-related protein Rab-10 OS=Mus musculus GN=Rab10 PE=1 SV=1	23 kDa	RADI_MOUSE	Radixin OS=Mus musculus GN=Rdx PE=1 SV=3	69 kDa	HYOU1_MOUSE	Hypoxia up-regulated protein 1 OS=Mus musculus GN=Hyou1 PE=1 SV=1	111 kDa
PGAM1_MOUSE	Phosphoglycerate mutase 1 OS=Mus musculus GN=Pgam1 PE=1 SV=3	29 kDa	RAB1A_MOUSE	Ras-related protein Rab-1A OS=Mus musculus GN=Rab1A PE=1 SV=3	23 kDa	RALA_MOUSE	Ras-related protein Ral-A OS=Mus musculus GN=Rala PE=1 SV=1	24 kDa	IF2A_MOUSE	Eukaryotic translation initiation factor 2 subunit 1 OS=Mus musculus GN=Eif2s1 PE=1 SV=3	36 kDa
PGK1_MOUSE	Phosphoglycerate kinase 1 OS=Mus musculus GN=Pgk1 PE=1 SV=4	45 kDa	RAB1B_MOUSE	Ras-related protein Rab-1B OS=Mus musculus GN=Rab1b PE=1 SV=1	22 kDa	RAN_MOUSE	GTP-binding nuclear protein Ran OS=Mus musculus GN=Ran PE=1 SV=3	24 kDa	IF2B_MOUSE	Eukaryotic translation initiation factor 2 subunit 2 OS=Mus musculus GN=Eif2s2 PE=1 SV=1	38 kDa
PGP_MOUSE	Glycerol-3-phosphate phosphatase OS=Mus musculus GN=Pgp PE=1 SV=1	35 kDa	RAB2A_MOUSE	Ras-related protein Rab-2A OS=Mus musculus GN=Rab2a PE=1 SV=1	24 kDa	RAP1A_MOUSE	Ras-related protein Rap-1A OS=Mus musculus GN=Rap1a PE=1 SV=1	21 kDa	IF2G_MOUSE	Eukaryotic translation initiation factor 2 subunit 3, X-linked OS=Mus musculus GN=Eif2s3x PE=1 SV=2	51 kDa
PP2AB_MOUSE	Serine/threonine-protein phosphatase 2A catalytic subunit beta isoform OS=Mus musculus GN=Ppp2cb PE=1 SV=1	36 kDa	RAB7A_MOUSE	Ras-related protein Rab-7a OS=Mus musculus GN=Rab7a PE=1 SV=2	23 kDa	RB11B_MOUSE	Ras-related protein Rab-11B OS=Mus musculus GN=Rab11b PE=1 SV=3	24 kDa	IF4A1_MOUSE	Eukaryotic initiation factor 4A-I OS=Mus musculus GN=Eif4a1 PE=1 SV=1	46 kDa
PPIA_MOUSE	Peptidyl-prolyl cis-trans isomerase A OS=Mus musculus GN=Ppia PE=1 SV=2	18 kDa	RACK1_MOUSE	Receptor of activated protein C kinase 1 OS=Mus musculus GN=Rack1 PE=1 SV=3	35 kDa	RBM3_MOUSE	RNA-binding protein 3 OS=Mus musculus GN=Rbm3 PE=1 SV=1	17 kDa	IF5A1_MOUSE	Eukaryotic translation initiation factor 5A-1 OS=Mus musculus GN=Eif5a PE=1 SV=2	17 kDa
PPIC_MOUSE	Peptidyl-prolyl cis-trans isomerase C OS=Mus musculus GN=Ppic PE=1 SV=1	23 kDa	RADI_MOUSE	Radixin OS=Mus musculus GN=Rdx PE=1 SV=3	69 kDa	RHOA_MOUSE	Transforming protein RhoA OS=Mus musculus GN=Rhoa PE=1 SV=1	22 kDa	IGSF8_MOUSE	Immunoglobulin superfamily member 8 OS=Mus musculus GN=Igsf8 PE=1 SV=2	65 kDa
PRDX1_MOUSE	Peroxiredoxin-1 OS=Mus musculus GN=Prdx1 PE=1 SV=1	22 kDa	RALA_MOUSE	Ras-related protein Ral-A OS=Mus musculus GN=Rala PE=1 SV=1	24 kDa	RL10_MOUSE	60S ribosomal protein L10 OS=Mus musculus GN=Rpl10 PE=1 SV=3	25 kDa	ILF2_MOUSE	Interleukin enhancer-binding factor 2 OS=Mus musculus GN=Ilf2 PE=1 SV=1	43 kDa
PRDX2_MOUSE	Peroxiredoxin-2 OS=Mus musculus GN=Prdx2 PE=1 SV=3	22 kDa	RAN_MOUSE	GTP-binding nuclear protein Ran OS=Mus musculus GN=Ran PE=1 SV=3	24 kDa	RL12_MOUSE	60S ribosomal protein L12 OS=Mus musculus GN=Rpl12 PE=1 SV=2	18 kDa	IMB1_MOUSE	Importin subunit beta-1 OS=Mus musculus GN=Kpnb1 PE=1 SV=2	97 kDa
PROF1_MOUSE	Profilin-1 OS=Mus musculus GN=Pfn1 PE=1 SV=2	15 kDa	RANG_MOUSE	Ran-specific GTPase-activating protein OS=Mus musculus GN=Ranbp1 PE=1 SV=2	24 kDa	RL13_MOUSE	60S ribosomal protein L13 OS=Mus musculus GN=Rpl13 PE=1 SV=3	24 kDa	IPO9_MOUSE	Importin-9 OS=Mus musculus GN=Ipo9 PE=1 SV=3	116 kDa
PRS10_MOUSE	26S proteasome regulatory subunit 10B OS=Mus musculus GN=Psmc6 PE=1 SV=1	44 kDa	RAP1A_MOUSE	Ras-related protein Rap-1A OS=Mus musculus GN=Rap1a PE=1 SV=1	21 kDa	RL13A_MOUSE	60S ribosomal protein L13a OS=Mus musculus GN=Rpl13a PE=1 SV=4	23 kDa	IQGA1_MOUSE	Ras GTPase-activating-like protein IQGAP1 OS=Mus musculus GN=Iqgap1 PE=1 SV=2	189 kDa
PSA5_MOUSE	Proteasome subunit alpha type-5 OS=Mus musculus GN=Psma5 PE=1 SV=1	26 kDa	RB11B_MOUSE	Ras-related protein Rab-11B OS=Mus musculus GN=Rab11b PE=1 SV=3	24 kDa	RL15_MOUSE	60S ribosomal protein L15 OS=Mus musculus GN=Rpl15 PE=2 SV=4	24 kDa	IST1_MOUSE	IST1 homolog OS=Mus musculus GN=Ist1 PE=1 SV=1	39 kDa
PSA7_MOUSE	Proteasome subunit alpha type-7 OS=Mus musculus GN=Psma7 PE=1 SV=1	28 kDa	RBBP4_MOUSE	Histone-binding protein RBBP4 OS=Mus musculus GN=Rbbp4 PE=1 SV=5	48 kDa	RL17_MOUSE	60S ribosomal protein L17 OS=Mus musculus GN=Rpl17 PE=1 SV=3	21 kDa	ITA3_MOUSE	Integrin alpha-3 OS=Mus musculus GN=Itga3 PE=1 SV=1	117 kDa
PSMD2_MOUSE	26S proteasome non-ATPase regulatory subunit 2 OS=Mus musculus GN=Psmd2 PE=1 SV=1	100 kDa	RBM3_MOUSE	RNA-binding protein 3 OS=Mus musculus GN=Rbm3 PE=1 SV=1	17 kDa	RL18_MOUSE	60S ribosomal protein L18 OS=Mus musculus GN=Rpl18 PE=1 SV=3	22 kDa	ITA7_MOUSE	Integrin alpha-7 OS=Mus musculus GN=Itga7 PE=1 SV=3	129 kDa
PTMA_MOUSE	Prothymosin alpha OS=Mus musculus GN=Ptma PE=1 SV=2	12 kDa	RHOA_MOUSE	Transforming protein RhoA OS=Mus musculus GN=Rhoa PE=1 SV=1	22 kDa	RL18A_MOUSE	60S ribosomal protein L18a OS=Mus musculus GN=Rpl18a PE=1 SV=1	21 kDa	ITAV_MOUSE	Integrin alpha-V OS=Mus musculus GN=Itgav PE=1 SV=2	115 kDa
PTMS_MOUSE	Parathymosin OS=Mus musculus GN=Ptms PE=1 SV=3	11 kDa	RL10_MOUSE	60S ribosomal protein L10 OS=Mus musculus GN=Rpl10 PE=1 SV=3	25 kDa	RL19_MOUSE	60S ribosomal protein L19 OS=Mus musculus GN=Rpl19 PE=1 SV=1	23 kDa	ITB1_MOUSE	Integrin beta-1 OS=Mus musculus GN=Itgb1 PE=1 SV=1	88 kDa
PURB_MOUSE	Transcriptional activator protein Pur-beta OS=Mus musculus GN=Purb PE=1 SV=3	34 kDa	RL11_MOUSE	60S ribosomal protein L11 OS=Mus musculus GN=Rpl11 PE=1 SV=4	20 kDa	RL21_MOUSE	60S ribosomal protein L21 OS=Mus musculus GN=Rpl21 PE=1 SV=3	19 kDa	ITIH2_MOUSE	Inter-alpha-trypsin inhibitor heavy chain H2 OS=Mus musculus GN=Itih2 PE=1 SV=1	106 kDa
PYGB_MOUSE	Glycogen phosphorylase, brain form OS=Mus musculus GN=Pygb PE=1 SV=3	97 kDa	RL12_MOUSE	60S ribosomal protein L12 OS=Mus musculus GN=Rpl12 PE=1 SV=2	18 kDa	RL22_MOUSE	60S ribosomal protein L22 OS=Mus musculus GN=Rpl22 PE=1 SV=2	15 kDa	K1C10_MOUSE	Keratin, type I cytoskeletal 10 OS=Mus musculus GN=Krt10 PE=1 SV=3	58 kDa
RAB10_MOUSE	Ras-related protein Rab-10 OS=Mus musculus GN=Rab10 PE=1 SV=1	23 kDa	RL13_MOUSE	60S ribosomal protein L13 OS=Mus musculus GN=Rpl13 PE=1 SV=3	24 kDa	RL23_MOUSE	60S ribosomal protein L23 OS=Mus musculus GN=Rpl23 PE=1 SV=1	15 kDa	K1C14_MOUSE	Keratin, type I cytoskeletal 14 OS=Mus musculus GN=Krt14 PE=1 SV=2	53 kDa
RAB1A_MOUSE	Ras-related protein Rab-1A OS=Mus musculus GN=Rab1A PE=1 SV=3	23 kDa	RL18_MOUSE	60S ribosomal protein L18 OS=Mus musculus GN=Rpl18 PE=1 SV=3	22 kDa	RL24_MOUSE	60S ribosomal protein L24 OS=Mus musculus GN=Rpl24 PE=1 SV=2	18 kDa	K1C17_MOUSE	Keratin, type I cytoskeletal 17 OS=Mus musculus GN=Krt17 PE=1 SV=3	48 kDa
RAB1B_MOUSE	Ras-related protein Rab-1B OS=Mus musculus GN=Rab1b PE=1 SV=1	22 kDa	RL18A_MOUSE	60S ribosomal protein L18a OS=Mus musculus GN=Rpl18a PE=1 SV=1	21 kDa	RL27A_MOUSE	60S ribosomal protein L27a OS=Mus musculus GN=Rpl27a PE=1 SV=5	17 kDa	K2C1_MOUSE	Keratin, type II cytoskeletal 1 OS=Mus musculus GN=Krt1 PE=1 SV=4	66 kDa
RAB2A_MOUSE	Ras-related protein Rab-2A OS=Mus musculus GN=Rab2a PE=1 SV=1	24 kDa	RL24_MOUSE	60S ribosomal protein L24 OS=Mus musculus GN=Rpl24 PE=1 SV=2	18 kDa	RL28_MOUSE	60S ribosomal protein L28 OS=Mus musculus GN=Rpl28 PE=1 SV=2	16 kDa	K2C1B_MOUSE	Keratin, type II cytoskeletal 1b OS=Mus musculus GN=Krt77 PE=1 SV=1	61 kDa
RAB35_MOUSE	Ras-related protein Rab-35 OS=Mus musculus GN=Rab35 PE=1 SV=1	23 kDa	RL27_MOUSE	60S ribosomal protein L27 OS=Mus musculus GN=Rpl27 PE=1 SV=2	16 kDa	RL3_MOUSE	60S ribosomal protein L3 OS=Mus musculus GN=Rpl3 PE=1 SV=3	46 kDa	K2C5_MOUSE	Keratin, type II cytoskeletal 5 OS=Mus musculus GN=Krt5 PE=1 SV=1	62 kDa
RAB7A_MOUSE	Ras-related protein Rab-7a OS=Mus musculus GN=Rab7a PE=1 SV=2	23 kDa	RL3_MOUSE	60S ribosomal protein L3 OS=Mus musculus GN=Rpl3 PE=1 SV=3	46 kDa	RL30_MOUSE	60S ribosomal protein L30 OS=Mus musculus GN=Rpl30 PE=1 SV=2	13 kDa	KAP0_MOUSE	cAMP-dependent protein kinase type I-alpha regulatory subunit OS=Mus musculus GN=Prkar1a PE=1 SV=3	43 kDa
RACK1_MOUSE	Receptor of activated protein C kinase 1 OS=Mus musculus GN=Rack1 PE=1 SV=3	35 kDa	RL30_MOUSE	60S ribosomal protein L30 OS=Mus musculus GN=Rpl30 PE=1 SV=2	13 kDa	RL31_MOUSE	60S ribosomal protein L31 OS=Mus musculus GN=Rpl31 PE=1 SV=1	14 kDa	KCC2D_MOUSE	Calcium/calmodulin-dependent protein kinase type II subunit delta OS=Mus musculus GN=Camk2d PE=1 SV=1	56 kDA
RADI_MOUSE	Radixin OS=Mus musculus GN=Rdx PE=1 SV=3	69 kDa	RL31_MOUSE	60S ribosomal protein L31 OS=Mus musculus GN=Rpl31 PE=1 SV=1	14 kDa	RL32_MOUSE	60S ribosomal protein L32 OS=Mus musculus GN=Rpl32 PE=1 SV=2	16 kDa	KINH_MOUSE	Kinesin-1 heavy chain OS=Mus musculus GN=Kif5b PE=1 SV=3	110 kDa
RAN_MOUSE	GTP-binding nuclear protein Ran OS=Mus musculus GN=Ran PE=1 SV=3	24 kDa	RL32_MOUSE	60S ribosomal protein L32 OS=Mus musculus GN=Rpl32 PE=1 SV=2	16 kDa	RL34_MOUSE	60S ribosomal protein L34 OS=Mus musculus GN=Rpl34 PE=1 SV=2	13 kDa	KPRA_MOUSE	Phosphoribosyl pyrophosphate synthase-associated protein 1 OS=Mus musculus GN=Prpsap1 PE=1 SV=1	39 kDa
RANG_MOUSE	Ran-specific GTPase-activating protein OS=Mus musculus GN=Ranbp1 PE=1 SV=2	24 kDa	RL34_MOUSE	60S ribosomal protein L34 OS=Mus musculus GN=Rpl34 PE=1 SV=2	13 kDa	RL35A_MOUSE	60S ribosomal protein L35a OS=Mus musculus GN=Rpl35a PE=1 SV=2	13 kDa	KPYM_MOUSE	Pyruvate kinase PKM OS=Mus musculus GN=Pkm PE=1 SV=4	58 kDa
RAP1A_MOUSE	Ras-related protein Rap-1A OS=Mus musculus GN=Rap1a PE=1 SV=1	21 kDa	RL35A_MOUSE	60S ribosomal protein L35a OS=Mus musculus GN=Rpl35a PE=1 SV=2	13 kDa	RL36A_MOUSE	60S ribosomal protein L36a OS=Mus musculus GN=Rpl36a PE=1 SV=2	12 kDa	LAMP1_MOUSE	Lysosome-associated membrane glycoprotein 1 OS=Mus musculus GN=Lamp1 PE=1 SV=2	44 kDa
RB11B_MOUSE	Ras-related protein Rab-11B OS=Mus musculus GN=Rab11b PE=1 SV=3	24 kDa	RL4_MOUSE	60S ribosomal protein L4 OS=Mus musculus GN=Rpl4 PE=1 SV=3	47 kDa	RL37A_MOUSE	60S ribosomal protein L37a OS=Mus musculus GN=Rpl37a PE=1 SV=2	10 kDa	LAT1_MOUSE	Large neutral amino acids transporter small subunit 1 OS=Mus musculus GN=Slc7a5 PE=1 SV=2	56 kDa
RBBP4_MOUSE	Histone-binding protein RBBP4 OS=Mus musculus GN=Rbbp4 PE=1 SV=5	48 kDa	RL6_MOUSE	60S ribosomal protein L6 OS=Mus musculus GN=Rpl6 PE=1 SV=3	34 kDa	RL4_MOUSE	60S ribosomal protein L4 OS=Mus musculus GN=Rpl4 PE=1 SV=3	47 kDa	LC7L2_MOUSE	Putative RNA-binding protein Luc7-like 2 OS=Mus musculus GN=Luc7l2 PE=1 SV=1	47 kDa
RBM3_MOUSE	RNA-binding protein 3 OS=Mus musculus GN=Rbm3 PE=1 SV=1	17 kDa	RL7_MOUSE	60S ribosomal protein L7 OS=Mus musculus GN=Rpl7 PE=1 SV=2	31 kDa	RL6_MOUSE	60S ribosomal protein L6 OS=Mus musculus GN=Rpl6 PE=1 SV=3	34 kDa	LCAP_MOUSE	Leucyl-cystinyl aminopeptidase OS=Mus musculus GN=Lnpep PE=1 SV=1	117 kDa
RHG01_MOUSE	Rho GTPase-activating protein 1 OS=Mus musculus GN=Arhgap1 PE=1 SV=1	50 kDa	RL9_MOUSE	60S ribosomal protein L9 OS=Mus musculus GN=Rpl9 PE=2 SV=2	22 kDa	RL7_MOUSE	60S ribosomal protein L7 OS=Mus musculus GN=Rpl7 PE=1 SV=2	31 kDa	LDHA_MOUSE	L-lactate dehydrogenase A chain OS=Mus musculus GN=Ldha PE=1 SV=3	36 kDa
RHOA_MOUSE	Transforming protein RhoA OS=Mus musculus GN=Rhoa PE=1 SV=1	22 kDa	RLA0_MOUSE	60S acidic ribosomal protein P0 OS=Mus musculus GN=Rplp0 PE=1 SV=3	34 kDa	RL9_MOUSE	60S ribosomal protein L9 OS=Mus musculus GN=Rpl9 PE=2 SV=2	22 kDa	LEG1_MOUSE	Galectin-1 OS=Mus musculus GN=Lgals1 PE=1 SV=3	15 kDa
RHOC_MOUSE	Rho-related GTP-binding protein RhoC OS=Mus musculus GN=Rhoc PE=1 SV=2	22 kDa	RLA2_MOUSE	60S acidic ribosomal protein P2 OS=Mus musculus GN=Rplp2 PE=1 SV=3	12 kDa	ROA1_MOUSE	Heterogeneous nuclear ribonucleoprotein A1 OS=Mus musculus GN=Hnrnpa1 PE=1 SV=2	34 kDa	LIPL_MOUSE	Lipoprotein lipase OS=Mus musculus GN=Lpl PE=1 SV=3	53 kDa
RL10_MOUSE	60S ribosomal protein L10 OS=Mus musculus GN=Rpl10 PE=1 SV=3	25 kDa	ROA1_MOUSE	Heterogeneous nuclear ribonucleoprotein A1 OS=Mus musculus GN=Hnrnpa1 PE=1 SV=2	34 kDa	ROA2_MOUSE	Heterogeneous nuclear ribonucleoproteins A2/B1 OS=Mus musculus GN=Hnrnpa2b1 PE=1 SV=2	37 kDa	LKHA4_MOUSE	Leukotriene A-4 hydrolase OS=Mus musculus GN=Lta4h PE=1 SV=4	69 kDa
RL13_MOUSE	60S ribosomal protein L13 OS=Mus musculus GN=Rpl13 PE=1 SV=3	24 kDa	ROA2_MOUSE	Heterogeneous nuclear ribonucleoproteins A2/B1 OS=Mus musculus GN=Hnrnpa2b1 PE=1 SV=2	37 kDa	ROA3_MOUSE	Heterogeneous nuclear ribonucleoprotein A3 OS=Mus musculus GN=Hnrnpa3 PE=1 SV=1	40 kDa	LMNA_MOUSE	Prelamin-A/C OS=Mus musculus GN=Lmna PE=1 SV=2	74 kDa
RL17_MOUSE	60S ribosomal protein L17 OS=Mus musculus GN=Rpl17 PE=1 SV=3	21 kDa	ROA3_MOUSE	Heterogeneous nuclear ribonucleoprotein A3 OS=Mus musculus GN=Hnrnpa3 PE=1 SV=1	40 kDa	ROAA_MOUSE	Heterogeneous nuclear ribonucleoprotein A/B OS=Mus musculus GN=Hnrnpab PE=1 SV=1	31 kDa	LMNB1_MOUSE	Lamin-B1 OS=Mus musculus GN=Lmnb1 PE=1 SV=3	67 kDa
RL18_MOUSE	60S ribosomal protein L18 OS=Mus musculus GN=Rpl18 PE=1 SV=3	22 kDa	ROAA_MOUSE	Heterogeneous nuclear ribonucleoprotein A/B OS=Mus musculus GN=Hnrnpab PE=1 SV=1	31 kDa	RRAS2_MOUSE	Ras-related protein R-Ras2 OS=Mus musculus GN=Rras2 PE=1 SV=1	23 kDa	MCA3_MOUSE	Eukaryotic translation elongation factor 1 epsilon-1 OS=Mus musculus GN=Eef1e1 PE=1 SV=1	20 kDa
RL21_MOUSE	60S ribosomal protein L21 OS=Mus musculus GN=Rpl21 PE=1 SV=3	19 kDa	RRAS2_MOUSE	Ras-related protein R-Ras2 OS=Mus musculus GN=Rras2 PE=1 SV=1	23 kDa	RS11_MOUSE	40S ribosomal protein S11 OS=Mus musculus GN=Rps11 PE=1 SV=3	18 kDa	MCM2_MOUSE	DNA replication licensing factor MCM2 OS=Mus musculus GN=Mcm2 PE=1 SV=3	102 kDa
RL22_MOUSE	60S ribosomal protein L22 OS=Mus musculus GN=Rpl22 PE=1 SV=2	15 kDa	RS15A_MOUSE	40S ribosomal protein S15a OS=Mus musculus GN=Rps15a PE=1 SV=2	15 kDa	RS16_MOUSE	40S ribosomal protein S16 OS=Mus musculus GN=Rps16 PE=1 SV=4	16 kDa	MCM3_MOUSE	DNA replication licensing factor MCM3 OS=Mus musculus GN=Mcm3 PE=1 SV=2	92 kDa
RL27_MOUSE	60S ribosomal protein L27 OS=Mus musculus GN=Rpl27 PE=1 SV=2	16 kDa	RS16_MOUSE	40S ribosomal protein S16 OS=Mus musculus GN=Rps16 PE=1 SV=4	16 kDa	RS18_MOUSE	40S ribosomal protein S18 OS=Mus musculus GN=Rps18 PE=1 SV=3	18 kDa	MCM4_MOUSE	DNA replication licensing factor MCM4 OS=Mus musculus GN=Mcm4 PE=1 SV=1	97 kDa
RL30_MOUSE	60S ribosomal protein L30 OS=Mus musculus GN=Rpl30 PE=1 SV=2	13 kDa	RS18_MOUSE	40S ribosomal protein S18 OS=Mus musculus GN=Rps18 PE=1 SV=3	18 kDa	RS2_MOUSE	40S ribosomal protein S2 OS=Mus musculus GN=Rps2 PE=1 SV=3	31 kDa	MCM7_MOUSE	DNA replication licensing factor MCM7 OS=Mus musculus GN=Mcm7 PE=1 SV=1	81 kDa
RL32_MOUSE	60S ribosomal protein L32 OS=Mus musculus GN=Rpl32 PE=1 SV=2	16 kDa	RS19_MOUSE	40S ribosomal protein S19 OS=Mus musculus GN=Rps19 PE=1 SV=3	16 kDa	RS24_MOUSE	40S ribosomal protein S24 OS=Mus musculus GN=Rps24 PE=1 SV=1	15 kDa	MDHC_MOUSE	Malate dehydrogenase, cytoplasmic OS=Mus musculus GN=Mdh1 PE=1 SV=3	37 kDa
RL34_MOUSE	60S ribosomal protein L34 OS=Mus musculus GN=Rpl34 PE=1 SV=2	13 kDa	RS24_MOUSE	40S ribosomal protein S24 OS=Mus musculus GN=Rps24 PE=1 SV=1	15 kDa	RS25_MOUSE	40S ribosomal protein S25 OS=Mus musculus GN=Rps25 PE=1 SV=1	14 kDa	MFGM_MOUSE	Lactadherin OS=Mus musculus GN=Mfge8 PE=1 SV=3	51 kDa
RL36A_MOUSE	60S ribosomal protein L36a OS=Mus musculus GN=Rpl36a PE=1 SV=2	12 kDa	RS25_MOUSE	40S ribosomal protein S25 OS=Mus musculus GN=Rps25 PE=1 SV=1	14 kDa	RS27A_MOUSE	Ubiquitin-40S ribosomal protein S27a OS=Mus musculus GN=Rps27a PE=1 SV=2	18 kDa	MIF_MOUSE	Macrophage migration inhibitory factor OS=Mus musculus GN=Mif PE=1 SV=2	13 kDa
RL9_MOUSE	60S ribosomal protein L9 OS=Mus musculus GN=Rpl9 PE=2 SV=2	22 kDa	RS27A_MOUSE	Ubiquitin-40S ribosomal protein S27a OS=Mus musculus GN=Rps27a PE=1 SV=2	18 kDa	RS27L_MOUSE (+1)	40S ribosomal protein S27-like OS=Mus musculus GN=Rps27l PE=1 SV=3	9 kDa	MLRA_MOUSE	Myosin regulatory light chain 2, atrial isoform OS=Mus musculus GN=Myl7 PE=1 SV=1	19 kDa
RLA0_MOUSE	60S acidic ribosomal protein P0 OS=Mus musculus GN=Rplp0 PE=1 SV=3	34 kDa	RS28_MOUSE	40S ribosomal protein S28 OS=Mus musculus GN=Rps28 PE=1 SV=1	8 kDa	RS3_MOUSE	40S ribosomal protein S3 OS=Mus musculus GN=Rps3 PE=1 SV=1	27 kDa	MOES_MOUSE	Moesin OS=Mus musculus GN=Msn PE=1 SV=3	68 kDa
RLA2_MOUSE	60S acidic ribosomal protein P2 OS=Mus musculus GN=Rplp2 PE=1 SV=3	12 kDa	RS3_MOUSE	40S ribosomal protein S3 OS=Mus musculus GN=Rps3 PE=1 SV=1	27 kDa	RS3A_MOUSE	40S ribosomal protein S3a OS=Mus musculus GN=Rps3a PE=1 SV=3	30 kDa	MOT1_MOUSE	Monocarboxylate transporter 1 OS=Mus musculus GN=Slc16a1 PE=1 SV=1	53 kDa
ROA1_MOUSE	Heterogeneous nuclear ribonucleoprotein A1 OS=Mus musculus GN=Hnrnpa1 PE=1 SV=2	34 kDa	RS3A_MOUSE	40S ribosomal protein S3a OS=Mus musculus GN=Rps3a PE=1 SV=3	30 kDa	RS4X_MOUSE	40S ribosomal protein S4, X isoform OS=Mus musculus GN=Rps4x PE=1 SV=2	30 kDa	MPRD_MOUSE	Cation-dependent mannose-6-phosphate receptor OS=Mus musculus GN=M6pr PE=1 SV=1	31 kDa
ROA2_MOUSE	Heterogeneous nuclear ribonucleoproteins A2/B1 OS=Mus musculus GN=Hnrnpa2b1 PE=1 SV=2	37 kDa	RS4X_MOUSE	40S ribosomal protein S4, X isoform OS=Mus musculus GN=Rps4x PE=1 SV=2	30 kDa	RS6_MOUSE	40S ribosomal protein S6 OS=Mus musculus GN=Rps6 PE=1 SV=1	29 kDa	MRP_MOUSE	MARCKS-related protein OS=Mus musculus GN=Marcksl1 PE=1 SV=2	20 kDa
ROA3_MOUSE	Heterogeneous nuclear ribonucleoprotein A3 OS=Mus musculus GN=Hnrnpa3 PE=1 SV=1	40 kDa	RS7_MOUSE	40S ribosomal protein S7 OS=Mus musculus GN=Rps7 PE=2 SV=1	22 kDa	RS8_MOUSE	40S ribosomal protein S8 OS=Mus musculus GN=Rps8 PE=1 SV=2	24 kDa	MTAP_MOUSE	S-methyl-5'-thioadenosine phosphorylase OS=Mus musculus GN=Mtap PE=1 SV=1	31 kDa
ROAA_MOUSE	Heterogeneous nuclear ribonucleoprotein A/B OS=Mus musculus GN=Hnrnpab PE=1 SV=1	31 kDa	RS8_MOUSE	40S ribosomal protein S8 OS=Mus musculus GN=Rps8 PE=1 SV=2	24 kDa	SAE1_MOUSE	SUMO-activating enzyme subunit 1 OS=Mus musculus GN=Sae1 PE=1 SV=1	39 kDa	MUC18_MOUSE	Cell surface glycoprotein MUC18 OS=Mus musculus GN=Mcam PE=1 SV=1	72 kDa
RRAS2_MOUSE	Ras-related protein R-Ras2 OS=Mus musculus GN=Rras2 PE=1 SV=1	23 kDa	SAE1_MOUSE	SUMO-activating enzyme subunit 1 OS=Mus musculus GN=Sae1 PE=1 SV=1	39 kDA	SCRB2_MOUSE	Lysosome membrane protein 2 OS=Mus musculus GN=Scarb2 PE=1 SV=3	54 kDa	MVP_MOUSE	Major vault protein OS=Mus musculus GN=Mvp PE=1 SV=4	96 kDa
RS15A_MOUSE	40S ribosomal protein S15a OS=Mus musculus GN=Rps15a PE=1 SV=2	15 kDa	SBP1_MOUSE	Selenium-binding protein 1 OS=Mus musculus GN=Selenbp1 PE=1 SV=2	53 kDa	SDCB1_MOUSE	Syntenin-1 OS=Mus musculus GN=Sdcbp PE=1 SV=1	32 kDa	MYADM_MOUSE	Myeloid-associated differentiation marker OS=Mus musculus GN=Myadm PE=1 SV=2	35 kDa
RS19_MOUSE	40S ribosomal protein S19 OS=Mus musculus GN=Rps19 PE=1 SV=3	16 kDa	SCRB2_MOUSE	Lysosome membrane protein 2 OS=Mus musculus GN=Scarb2 PE=1 SV=3	54 kDa	SEPT7_MOUSE	Septin-7 OS=Mus musculus GN=Sept7 PE=1 SV=1	51 kDa	MYH6_MOUSE	Myosin-6 OS=Mus musculus GN=Myh6 PE=1 SV=2	224 kDa
RS25_MOUSE	40S ribosomal protein S25 OS=Mus musculus GN=Rps25 PE=1 SV=1	14 kDa	SDCB1_MOUSE	Syntenin-1 OS=Mus musculus GN=Sdcbp PE=1 SV=1	32 kDa	SEPT8_MOUSE	Septin-8 OS=Mus musculus GN=Sept8 PE=1 SV=4	50 kDa	MYL4_MOUSE	Myosin light chain 4 OS=Mus musculus GN=Myl4 PE=1 SV=3	21 kDa
RS27A_MOUSE	Ubiquitin-40S ribosomal protein S27a OS=Mus musculus GN=Rps27a PE=1 SV=2	18 kDa	SEPT2_MOUSE	Septin-2 OS=Mus musculus GN=Sept2 PE=1 SV=2	42 kDa	SH3G1_MOUSE	Endophilin-A2 OS=Mus musculus GN=Sh3gl1 PE=1 SV=1	42 kDa	MYO1C_MOUSE	Unconventional myosin-Ic OS=Mus musculus GN=Myo1c PE=1 SV=2	122 kDa
RS28_MOUSE	40S ribosomal protein S28 OS=Mus musculus GN=Rps28 PE=1 SV=1	8 kDa	SEPT7_MOUSE	Septin-7 OS=Mus musculus GN=Sept7 PE=1 SV=1	51 kDa	SMC4_MOUSE	Structural maintenance of chromosomes protein 4 OS=Mus musculus GN=Smc4 PE=1 SV=1	147 kDa	NAA15_MOUSE	N-alpha-acetyltransferase 15, NatA auxiliary subunit OS=Mus musculus GN=Naa15 PE=1 SV=1	101 kDa
RS3_MOUSE	40S ribosomal protein S3 OS=Mus musculus GN=Rps3 PE=1 SV=1	27 kDa	SEPT8_MOUSE	Septin-8 OS=Mus musculus GN=Sept8 PE=1 SV=4	50 kDa	SMD1_MOUSE	Small nuclear ribonucleoprotein Sm D1 OS=Mus musculus GN=Snrpd1 PE=1 SV=1	13 kDa	NACAM_MOUSE (+1)	Nascent polypeptide-associated complex subunit alpha, muscle-specific form OS=Mus musculus GN=Naca PE=1 SV=2	220 kDa
RS4X_MOUSE	40S ribosomal protein S4, X isoform OS=Mus musculus GN=Rps4x PE=1 SV=2	30 kDa	SERA_MOUSE	D-3-phosphoglycerate dehydrogenase OS=Mus musculus GN=Phgdh PE=1 SV=3	57 kDa	SODC_MOUSE	Superoxide dismutase [Cu-Zn] OS=Mus musculus GN=Sod1 PE=1 SV=2	16 kDa	NAR3_MOUSE	Ecto-ADP-ribosyltransferase 3 OS=Mus musculus GN=Art3 PE=1 SV=2	42 kDa
RS7_MOUSE	40S ribosomal protein S7 OS=Mus musculus GN=Rps7 PE=2 SV=1	22 kDa	SERPH_MOUSE	Serpin H1 OS=Mus musculus GN=Serpinh1 PE=1 SV=3	47 kDa	SPTB2_MOUSE	Spectrin beta chain, non-erythrocytic 1 OS=Mus musculus GN=Sptbn1 PE=1 SV=2	274 kDa	NCAM1_MOUSE	Neural cell adhesion molecule 1 OS=Mus musculus GN=Ncam1 PE=1 SV=3	119 kDa
RS8_MOUSE	40S ribosomal protein S8 OS=Mus musculus GN=Rps8 PE=1 SV=2	24 kDa	SH3G1_MOUSE	Endophilin-A2 OS=Mus musculus GN=Sh3gl1 PE=1 SV=1	42 kDa	SRP14_MOUSE	Signal recognition particle 14 kDa protein OS=Mus musculus GN=Srp14 PE=1 SV=1	13 kDa	NDKA_MOUSE	Nucleoside diphosphate kinase A OS=Mus musculus GN=Nme1 PE=1 SV=1	17 kDa
SAE1_MOUSE	SUMO-activating enzyme subunit 1 OS=Mus musculus GN=Sae1 PE=1 SV=1	39 kDa	SMD1_MOUSE	Small nuclear ribonucleoprotein Sm D1 OS=Mus musculus GN=Snrpd1 PE=1 SV=1	13 kDa	SRSF2_MOUSE	Serine/arginine-rich splicing factor 2 OS=Mus musculus GN=Srsf2 PE=1 SV=4	25 kDa	NDKB_MOUSE	Nucleoside diphosphate kinase B OS=Mus musculus GN=Nme2 PE=1 SV=1	17 kDa
SAP_MOUSE	Prosaposin OS=Mus musculus GN=Psap PE=1 SV=2	61 kDa	SND1_MOUSE	Staphylococcal nuclease domain-containing protein 1 OS=Mus musculus GN=Snd1 PE=1 SV=1	102 kDa	SRSF3_MOUSE	Serine/arginine-rich splicing factor 3 OS=Mus musculus GN=Srsf3 PE=1 SV=1	19 kDa	NPM_MOUSE	Nucleophosmin OS=Mus musculus GN=Npm1 PE=1 SV=1	33 kDa
SBP1_MOUSE	Selenium-binding protein 1 OS=Mus musculus GN=Selenbp1 PE=1 SV=2	53 kDa	SODC_MOUSE	Superoxide dismutase [Cu-Zn] OS=Mus musculus GN=Sod1 PE=1 SV=2	16 kDa	STMN1_MOUSE	Stathmin OS=Mus musculus GN=Stmn1 PE=1 SV=2	17 kDa	NUCL_MOUSE	Nucleolin OS=Mus musculus GN=Ncl PE=1 SV=2	77 kDa
SCRB2_MOUSE	Lysosome membrane protein 2 OS=Mus musculus GN=Scarb2 PE=1 SV=3	54 kDa	SPTB2_MOUSE	Spectrin beta chain, non-erythrocytic 1 OS=Mus musculus GN=Sptbn1 PE=1 SV=2	274 kDa	STOM_MOUSE	Erythrocyte band 7 integral membrane protein OS=Mus musculus GN=Stom PE=1 SV=3	31 kDa	NUDC_MOUSE	Nuclear migration protein nudC OS=Mus musculus GN=Nudc PE=1 SV=1	38 kDa
SDCB1_MOUSE	Syntenin-1 OS=Mus musculus GN=Sdcbp PE=1 SV=1	32 kDa	SRP09_MOUSE	Signal recognition particle 9 kDa protein OS=Mus musculus GN=Srp9 PE=1 SV=2	10 kDa	SYAC_MOUSE	Alanine--tRNA ligase, cytoplasmic OS=Mus musculus GN=Aars PE=1 SV=1	107 kDa	ODP2_MOUSE	Dihydrolipoyllysine-residue acetyltransferase component of pyruvate dehydrogenase complex, mitochondrial OS=Mus musculus GN=Dlat PE=1 SV=2	68 kDa
SEPT7_MOUSE	Septin-7 OS=Mus musculus GN=Sept7 PE=1 SV=1	51 kDa	SRP14_MOUSE	Signal recognition particle 14 kDa protein OS=Mus musculus GN=Srp14 PE=1 SV=1	13 kDa	SYVC_MOUSE	Valine--tRNA ligase OS=Mus musculus GN=Vars PE=1 SV=1	140 kDa	OLM2B_MOUSE	Olfactomedin-like protein 2B OS=Mus musculus GN=Olfml2b PE=1 SV=2	84 kDa
SERA_MOUSE	D-3-phosphoglycerate dehydrogenase OS=Mus musculus GN=Phgdh PE=1 SV=3	57 kDa	STIP1_MOUSE	Stress-induced-phosphoprotein 1 OS=Mus musculus GN=Stip1 PE=1 SV=1	63 kDa	TBA1A_MOUSE	Tubulin alpha-1A chain OS=Mus musculus GN=Tuba1a PE=1 SV=1	50 kDa	PA1B2_MOUSE	Platelet-activating factor acetylhydrolase IB subunit beta OS=Mus musculus GN=Pafah1b2 PE=1 SV=2	26 kDa
SERPH_MOUSE	Serpin H1 OS=Mus musculus GN=Serpinh1 PE=1 SV=3	47 kDa	STMN1_MOUSE	Stathmin OS=Mus musculus GN=Stmn1 PE=1 SV=2	17 kDa	TBA1B_MOUSE	Tubulin alpha-1B chain OS=Mus musculus GN=Tuba1b PE=1 SV=2	50 kDa	PABP1_MOUSE	Polyadenylate-binding protein 1 OS=Mus musculus GN=Pabpc1 PE=1 SV=2	71 kDa
SFPQ_MOUSE	Splicing factor, proline- and glutamine-rich OS=Mus musculus GN=Sfpq PE=1 SV=1	75 kDa	STOM_MOUSE	Erythrocyte band 7 integral membrane protein OS=Mus musculus GN=Stom PE=1 SV=3	31 kDa	TBB4B_MOUSE	Tubulin beta-4B chain OS=Mus musculus GN=Tubb4b PE=1 SV=1	50 kDa	PAIRB_MOUSE	Plasminogen activator inhibitor 1 RNA-binding protein OS=Mus musculus GN=Serbp1 PE=1 SV=2	45 kDa
SH3G1_MOUSE	Endophilin-A2 OS=Mus musculus GN=Sh3gl1 PE=1 SV=1	42 kDa	STX4_MOUSE	Syntaxin-4 OS=Mus musculus GN=Stx4 PE=1 SV=1	34 kDa	TBB5_MOUSE	Tubulin beta-5 chain OS=Mus musculus GN=Tubb5 PE=1 SV=1	50 kDa	PARK7_MOUSE	Protein DJ-1 OS=Mus musculus GN=Park7 PE=1 SV=1	20 kDa
SMC4_MOUSE	Structural maintenance of chromosomes protein 4 OS=Mus musculus GN=Smc4 PE=1 SV=1	147 kDa	SYAC_MOUSE	Alanine--tRNA ligase, cytoplasmic OS=Mus musculus GN=Aars PE=1 SV=1	107 kDa	TCPA_MOUSE	T-complex protein 1 subunit alpha OS=Mus musculus GN=Tcp1 PE=1 SV=3	60 kDa	PCBP1_MOUSE	Poly(rC)-binding protein 1 OS=Mus musculus GN=Pcbp1 PE=1 SV=1	37 kDa
SMD1_MOUSE	Small nuclear ribonucleoprotein Sm D1 OS=Mus musculus GN=Snrpd1 PE=1 SV=1	13 kDa	SYK_MOUSE	Lysine--tRNA ligase OS=Mus musculus GN=Kars PE=1 SV=1	68 kDa	TCPB_MOUSE	T-complex protein 1 subunit beta OS=Mus musculus GN=Cct2 PE=1 SV=4	57 kDa	PCBP2_MOUSE	Poly(rC)-binding protein 2 OS=Mus musculus GN=Pcbp2 PE=1 SV=1	38 kDa
SODC_MOUSE	Superoxide dismutase [Cu-Zn] OS=Mus musculus GN=Sod1 PE=1 SV=2	16 kDa	SYVC_MOUSE	Valine--tRNA ligase OS=Mus musculus GN=Vars PE=1 SV=1	140 kDa	TCPD_MOUSE	T-complex protein 1 subunit delta OS=Mus musculus GN=Cct4 PE=1 SV=3	58 kDa	PCNA_MOUSE	Proliferating cell nuclear antigen OS=Mus musculus GN=Pcna PE=1 SV=2	29 kDa
SPTB2_MOUSE	Spectrin beta chain, non-erythrocytic 1 OS=Mus musculus GN=Sptbn1 PE=1 SV=2	274 kDa	TBA1A_MOUSE	Tubulin alpha-1A chain OS=Mus musculus GN=Tuba1a PE=1 SV=1	50 kDa	TCPE_MOUSE	T-complex protein 1 subunit epsilon OS=Mus musculus GN=Cct5 PE=1 SV=1	60 kDa	PDC6I_MOUSE	Programmed cell death 6-interacting protein OS=Mus musculus GN=Pdcd6ip PE=1 SV=3	96 kDa
SRP09_MOUSE	Signal recognition particle 9 kDa protein OS=Mus musculus GN=Srp9 PE=1 SV=2	10 kDa	TBA1B_MOUSE	Tubulin alpha-1B chain OS=Mus musculus GN=Tuba1b PE=1 SV=2	50 kDa	TCPG_MOUSE	T-complex protein 1 subunit gamma OS=Mus musculus GN=Cct3 PE=1 SV=1	61 kDa	PDCD5_MOUSE	Programmed cell death protein 5 OS=Mus musculus GN=Pdcd5 PE=1 SV=3	14 kDa
SRP14_MOUSE	Signal recognition particle 14 kDa protein OS=Mus musculus GN=Srp14 PE=1 SV=1	13 kDa	TBB2B_MOUSE	Tubulin beta-2B chain OS=Mus musculus GN=Tubb2b PE=1 SV=1	50 kDa	TCPQ_MOUSE	T-complex protein 1 subunit theta OS=Mus musculus GN=Cct8 PE=1 SV=3	60 kDa	PDIA3_MOUSE	Protein disulfide-isomerase A3 OS=Mus musculus GN=Pdia3 PE=1 SV=2	57 kDa
STIP1_MOUSE	Stress-induced-phosphoprotein 1 OS=Mus musculus GN=Stip1 PE=1 SV=1	63 kDa	TBB4B_MOUSE	Tubulin beta-4B chain OS=Mus musculus GN=Tubb4b PE=1 SV=1	50 kDa	TCPZ_MOUSE	T-complex protein 1 subunit zeta OS=Mus musculus GN=Cct6a PE=1 SV=3	58 kDa	PEBP1_MOUSE	Phosphatidylethanolamine-binding protein 1 OS=Mus musculus GN=Pebp1 PE=1 SV=3	21 kDa
STMN1_MOUSE	Stathmin OS=Mus musculus GN=Stmn1 PE=1 SV=2	17 kDa	TBB5_MOUSE	Tubulin beta-5 chain OS=Mus musculus GN=Tubb5 PE=1 SV=1	50 kDa	TEN3_MOUSE	Teneurin-3 OS=Mus musculus GN=Tenm3 PE=1 SV=1	303 kDa	PEF1_MOUSE	Peflin OS=Mus musculus GN=Pef1 PE=1 SV=1	29 kDa
STOM_MOUSE	Erythrocyte band 7 integral membrane protein OS=Mus musculus GN=Stom PE=1 SV=3	31 kDa	TCPB_MOUSE	T-complex protein 1 subunit beta OS=Mus musculus GN=Cct2 PE=1 SV=4	57 kDa	TERA_MOUSE	Transitional endoplasmic reticulum ATPase OS=Mus musculus GN=Vcp PE=1 SV=4	89 kDa	PFKAL_MOUSE	ATP-dependent 6-phosphofructokinase, liver type OS=Mus musculus GN=Pfkl PE=1 SV=4	85 kDa
SYAC_MOUSE	Alanine--tRNA ligase, cytoplasmic OS=Mus musculus GN=Aars PE=1 SV=1	107 kDa	TCPD_MOUSE	T-complex protein 1 subunit delta OS=Mus musculus GN=Cct4 PE=1 SV=3	58 kDa	TFR1_MOUSE	Transferrin receptor protein 1 OS=Mus musculus GN=Tfrc PE=1 SV=1	86 kDa	PFKAP_MOUSE	ATP-dependent 6-phosphofructokinase, platelet type OS=Mus musculus GN=Pfkp PE=1 SV=1	85 kDa
SYK_MOUSE	Lysine--tRNA ligase OS=Mus musculus GN=Kars PE=1 SV=1	68 kDa	TCPE_MOUSE	T-complex protein 1 subunit epsilon OS=Mus musculus GN=Cct5 PE=1 SV=1	60 kDa	TGM2_MOUSE	Protein-glutamine gamma-glutamyltransferase 2 OS=Mus musculus GN=Tgm2 PE=1 SV=4	77 kDa	PGAM1_MOUSE	Phosphoglycerate mutase 1 OS=Mus musculus GN=Pgam1 PE=1 SV=3	29 kDa
TAGL_MOUSE	Transgelin OS=Mus musculus GN=Tagln PE=1 SV=3	23 kDa	TCPG_MOUSE	T-complex protein 1 subunit gamma OS=Mus musculus GN=Cct3 PE=1 SV=1	61 kDa	THIO_MOUSE	Thioredoxin OS=Mus musculus GN=Txn PE=1 SV=3	12 kDa	PGBM_MOUSE	Basement membrane-specific heparan sulfate proteoglycan core protein OS=Mus musculus GN=Hspg2 PE=1 SV=1	398 kDa
TALDO_MOUSE	Transaldolase OS=Mus musculus GN=Taldo1 PE=1 SV=2	37 kDa	TCPQ_MOUSE	T-complex protein 1 subunit theta OS=Mus musculus GN=Cct8 PE=1 SV=3	60 kDa	TPIS_MOUSE	Triosephosphate isomerase OS=Mus musculus GN=Tpi1 PE=1 SV=4	32 kDa	PGK1_MOUSE	Phosphoglycerate kinase 1 OS=Mus musculus GN=Pgk1 PE=1 SV=4	45 kDa
TBA1A_MOUSE	Tubulin alpha-1A chain OS=Mus musculus GN=Tuba1a PE=1 SV=1	50 kDa	TCPZ_MOUSE	T-complex protein 1 subunit zeta OS=Mus musculus GN=Cct6a PE=1 SV=3	58 kDa	TPP2_MOUSE	Tripeptidyl-peptidase 2 OS=Mus musculus GN=Tpp2 PE=1 SV=3	140 kDa	PGP_MOUSE	Glycerol-3-phosphate phosphatase OS=Mus musculus GN=Pgp PE=1 SV=1	35 kDa
TBA1B_MOUSE	Tubulin alpha-1B chain OS=Mus musculus GN=Tuba1b PE=1 SV=2	50 kDa	TEN3_MOUSE	Teneurin-3 OS=Mus musculus GN=Tenm3 PE=1 SV=1	303 kDa	TRA2B_MOUSE	Transformer-2 protein homolog beta OS=Mus musculus GN=Tra2b PE=1 SV=1	34 kDa	PLOD2_MOUSE	Procollagen-lysine,2-oxoglutarate 5-dioxygenase 2 OS=Mus musculus GN=Plod2 PE=1 SV=2	84 kDa
TBB4B_MOUSE	Tubulin beta-4B chain OS=Mus musculus GN=Tubb4b PE=1 SV=1	50 kDa	TERA_MOUSE	Transitional endoplasmic reticulum ATPase OS=Mus musculus GN=Vcp PE=1 SV=4	89 kDa	TSN3_MOUSE	Tetraspanin-3 OS=Mus musculus GN=Tspan3 PE=1 SV=1	28 kDa	PP1B_MOUSE	Serine/threonine-protein phosphatase PP1-beta catalytic subunit OS=Mus musculus GN=Ppp1cb PE=1 SV=3	37 kDa
TBB5_MOUSE	Tubulin beta-5 chain OS=Mus musculus GN=Tubb5 PE=1 SV=1	50 kDa	TFR1_MOUSE	Transferrin receptor protein 1 OS=Mus musculus GN=Tfrc PE=1 SV=1	86 kDa	TSN31_MOUSE	Tetraspanin-31 OS=Mus musculus GN=Tspan31 PE=1 SV=1	23 kDa	PP2AB_MOUSE	Serine/threonine-protein phosphatase 2A catalytic subunit beta isoform OS=Mus musculus GN=Ppp2cb PE=1 SV=1	36 kDa
TCPB_MOUSE	T-complex protein 1 subunit beta OS=Mus musculus GN=Cct2 PE=1 SV=4	57 kDa	THIO_MOUSE	Thioredoxin OS=Mus musculus GN=Txn PE=1 SV=3	12 kDa	TSN9_MOUSE	Tetraspanin-9 OS=Mus musculus GN=Tspan9 PE=1 SV=1	27 kDa	PPIA_MOUSE	Peptidyl-prolyl cis-trans isomerase A OS=Mus musculus GN=Ppia PE=1 SV=2	18 kDa
TCPD_MOUSE	T-complex protein 1 subunit delta OS=Mus musculus GN=Cct4 PE=1 SV=3	58 kDa	TKT_MOUSE	Transketolase OS=Mus musculus GN=Tkt PE=1 SV=1	68 kDa	UBA1_MOUSE	Ubiquitin-like modifier-activating enzyme 1 OS=Mus musculus GN=Uba1 PE=1 SV=1	118 kDa	PPIC_MOUSE	Peptidyl-prolyl cis-trans isomerase C OS=Mus musculus GN=Ppic PE=1 SV=1	23 kDa
TCPE_MOUSE	T-complex protein 1 subunit epsilon OS=Mus musculus GN=Cct5 PE=1 SV=1	60 kDa	TPIS_MOUSE	Triosephosphate isomerase OS=Mus musculus GN=Tpi1 PE=1 SV=4	32 kDa	VATL_MOUSE	V-type proton ATPase 16 kDa proteolipid subunit OS=Mus musculus GN=Atp6v0c PE=1 SV=1	16 kDa	PRDX1_MOUSE	Peroxiredoxin-1 OS=Mus musculus GN=Prdx1 PE=1 SV=1	22 kDa
TCPG_MOUSE	T-complex protein 1 subunit gamma OS=Mus musculus GN=Cct3 PE=1 SV=1	61 kDa	TS101_MOUSE	Tumor susceptibility gene 101 protein OS=Mus musculus GN=Tsg101 PE=1 SV=2	44 kDa	VIME_MOUSE	Vimentin OS=Mus musculus GN=Vim PE=1 SV=3	54 kDa	PRDX2_MOUSE	Peroxiredoxin-2 OS=Mus musculus GN=Prdx2 PE=1 SV=3	22 kDa
TCPQ_MOUSE	T-complex protein 1 subunit theta OS=Mus musculus GN=Cct8 PE=1 SV=3	60 kDa	TSN3_MOUSE	Tetraspanin-3 OS=Mus musculus GN=Tspan3 PE=1 SV=1	28 kDa	VINC_MOUSE	Vinculin OS=Mus musculus GN=Vcl PE=1 SV=4	117 kDa	PROF1_MOUSE	Profilin-1 OS=Mus musculus GN=Pfn1 PE=1 SV=2	15 kDa
TCPZ_MOUSE	T-complex protein 1 subunit zeta OS=Mus musculus GN=Cct6a PE=1 SV=3	58 kDa	TSN9_MOUSE	Tetraspanin-9 OS=Mus musculus GN=Tspan9 PE=1 SV=1	27 kDa	VP37B_MOUSE	Vacuolar protein sorting-associated protein 37B OS=Mus musculus GN=Vps37b PE=1 SV=1	31 kDa	PRP8_MOUSE	Pre-mRNA-processing-splicing factor 8 OS=Mus musculus GN=Prpf8 PE=1 SV=2	274 kDa
TEN3_MOUSE	Teneurin-3 OS=Mus musculus GN=Tenm3 PE=1 SV=1	303 kDa	TSP4_MOUSE	Thrombospondin-4 OS=Mus musculus GN=Thbs4 PE=1 SV=1	106 kDa	WDR1_MOUSE	WD repeat-containing protein 1 OS=Mus musculus GN=Wdr1 PE=1 SV=3	66 kDa	PRS10_MOUSE	26S proteasome regulatory subunit 10B OS=Mus musculus GN=Psmc6 PE=1 SV=1	44 kDa
TERA_MOUSE	Transitional endoplasmic reticulum ATPase OS=Mus musculus GN=Vcp PE=1 SV=4	89 kDa	UBA1_MOUSE	Ubiquitin-like modifier-activating enzyme 1 OS=Mus musculus GN=Uba1 PE=1 SV=1	118 kDa	XPO2_MOUSE	Exportin-2 OS=Mus musculus GN=Cse1l PE=1 SV=1	110 kDa	PRS6A_MOUSE	26S proteasome regulatory subunit 6A OS=Mus musculus GN=Psmc3 PE=1 SV=2	50 kDa
TFR1_MOUSE	Transferrin receptor protein 1 OS=Mus musculus GN=Tfrc PE=1 SV=1	86 kDa	VATL_MOUSE	V-type proton ATPase 16 kDa proteolipid subunit OS=Mus musculus GN=Atp6v0c PE=1 SV=1	16 kDa				PRS6B_MOUSE	26S proteasome regulatory subunit 6B OS=Mus musculus GN=Psmc4 PE=1 SV=2	47 kDa
THIO_MOUSE	Thioredoxin OS=Mus musculus GN=Txn PE=1 SV=3	12 kDa	VDAC1_MOUSE	Voltage-dependent anion-selective channel protein 1 OS=Mus musculus GN=Vdac1 PE=1 SV=3	32 kDa				PRS7_MOUSE	26S proteasome regulatory subunit 7 OS=Mus musculus GN=Psmc2 PE=1 SV=5	49 kDa
TITIN_MOUSE	Titin OS=Mus musculus GN=Ttn PE=1 SV=1	3906 kDa	VIME_MOUSE	Vimentin OS=Mus musculus GN=Vim PE=1 SV=3	54 kDa				PRS8_MOUSE	26S proteasome regulatory subunit 8 OS=Mus musculus GN=Psmc5 PE=1 SV=1	46 kDa
TKT_MOUSE	Transketolase OS=Mus musculus GN=Tkt PE=1 SV=1	68 kDa	VINC_MOUSE	Vinculin OS=Mus musculus GN=Vcl PE=1 SV=4	117 kDa				PSA5_MOUSE	Proteasome subunit alpha type-5 OS=Mus musculus GN=Psma5 PE=1 SV=1	26 kDa
TLN1_MOUSE	Talin-1 OS=Mus musculus GN=Tln1 PE=1 SV=2	270 kDa	VP37B_MOUSE	Vacuolar protein sorting-associated protein 37B OS=Mus musculus GN=Vps37b PE=1 SV=1	31 kDa				PSB1_MOUSE	Proteasome subunit beta type-1 OS=Mus musculus GN=Psmb1 PE=1 SV=1	26 kDa
TPIS_MOUSE	Triosephosphate isomerase OS=Mus musculus GN=Tpi1 PE=1 SV=4	32 kDa	WDR1_MOUSE	WD repeat-containing protein 1 OS=Mus musculus GN=Wdr1 PE=1 SV=3	66 kDa				PSB4_MOUSE	Proteasome subunit beta type-4 OS=Mus musculus GN=Psmb4 PE=1 SV=1	29 kDa
TS101_MOUSE	Tumor susceptibility gene 101 protein OS=Mus musculus GN=Tsg101 PE=1 SV=2	44 kDa							PSD11_MOUSE	26S proteasome non-ATPase regulatory subunit 11 OS=Mus musculus GN=Psmd11 PE=1 SV=3	47 kDa
TSN3_MOUSE	Tetraspanin-3 OS=Mus musculus GN=Tspan3 PE=1 SV=1	28 kDa							PSD12_MOUSE	26S proteasome non-ATPase regulatory subunit 12 OS=Mus musculus GN=Psmd12 PE=1 SV=4	53 kDa
TSN9_MOUSE	Tetraspanin-9 OS=Mus musculus GN=Tspan9 PE=1 SV=1	27 kDa							PSD13_MOUSE	26S proteasome non-ATPase regulatory subunit 13 OS=Mus musculus GN=Psmd13 PE=1 SV=1	43 kDa
UBA1_MOUSE	Ubiquitin-like modifier-activating enzyme 1 OS=Mus musculus GN=Uba1 PE=1 SV=1	118 kDa							PSDE_MOUSE	26S proteasome non-ATPase regulatory subunit 14 OS=Mus musculus GN=Psmd14 PE=1 SV=2	35 kDa
UCRI_MOUSE	Cytochrome b-c1 complex subunit Rieske, mitochondrial OS=Mus musculus GN=Uqcrfs1 PE=1 SV=1	29 kDa							PSMD1_MOUSE	26S proteasome non-ATPase regulatory subunit 1 OS=Mus musculus GN=Psmd1 PE=1 SV=1	106 kDa
URP2_MOUSE	Fermitin family homolog 3 OS=Mus musculus GN=Fermt3 PE=1 SV=1	76 kDa							PSMD2_MOUSE	26S proteasome non-ATPase regulatory subunit 2 OS=Mus musculus GN=Psmd2 PE=1 SV=1	100 kDa
VATL_MOUSE	V-type proton ATPase 16 kDa proteolipid subunit OS=Mus musculus GN=Atp6v0c PE=1 SV=1	16 kDa							PSMD3_MOUSE	26S proteasome non-ATPase regulatory subunit 3 OS=Mus musculus GN=Psmd3 PE=1 SV=3	61 kDa
VDAC1_MOUSE	Voltage-dependent anion-selective channel protein 1 OS=Mus musculus GN=Vdac1 PE=1 SV=3	32 kDa							PSMD4_MOUSE	26S proteasome non-ATPase regulatory subunit 4 OS=Mus musculus GN=Psmd4 PE=1 SV=1	41 kDA
VDAC2_MOUSE	Voltage-dependent anion-selective channel protein 2 OS=Mus musculus GN=Vdac2 PE=1 SV=2	32 kDa							PSMD6_MOUSE	26S proteasome non-ATPase regulatory subunit 6 OS=Mus musculus GN=Psmd6 PE=1 SV=1	46 kDa
VIME_MOUSE	Vimentin OS=Mus musculus GN=Vim PE=1 SV=3	54 kDa							PSMD7_MOUSE	26S proteasome non-ATPase regulatory subunit 7 OS=Mus musculus GN=Psmd7 PE=1 SV=2	37 kDa
VINC_MOUSE	Vinculin OS=Mus musculus GN=Vcl PE=1 SV=4	117 kDa							PSMD8_MOUSE	26S proteasome non-ATPase regulatory subunit 8 OS=Mus musculus GN=Psmd8 PE=1 SV=2	40 kDa
VP37B_MOUSE	Vacuolar protein sorting-associated protein 37B OS=Mus musculus GN=Vps37b PE=1 SV=1	31 kDa							PTBP1_MOUSE	Polypyrimidine tract-binding protein 1 OS=Mus musculus GN=Ptbp1 PE=1 SV=2	56 kDa
WDR1_MOUSE	WD repeat-containing protein 1 OS=Mus musculus GN=Wdr1 PE=1 SV=3	66 kDa							PTMA_MOUSE	Prothymosin alpha OS=Mus musculus GN=Ptma PE=1 SV=2	12 kDa
									PTMS_MOUSE	Parathymosin OS=Mus musculus GN=Ptms PE=1 SV=3	11 kDa
									PUF60_MOUSE	Poly(U)-binding-splicing factor PUF60 OS=Mus musculus GN=Puf60 PE=1 SV=2	60 kDa
									PUR6_MOUSE	Multifunctional protein ADE2 OS=Mus musculus GN=Paics PE=1 SV=4	47 kDa
									PUR9_MOUSE	Bifunctional purine biosynthesis protein PURH OS=Mus musculus GN=Atic PE=1 SV=2	64 kDa
									PURB_MOUSE	Transcriptional activator protein Pur-beta OS=Mus musculus GN=Purb PE=1 SV=3	34 kDa
									PYGB_MOUSE	Glycogen phosphorylase, brain form OS=Mus musculus GN=Pygb PE=1 SV=3	97 kDa
									RAB10_MOUSE	Ras-related protein Rab-10 OS=Mus musculus GN=Rab10 PE=1 SV=1	23 kDa
									RAB1A_MOUSE	Ras-related protein Rab-1A OS=Mus musculus GN=Rab1A PE=1 SV=3	23 kDa
									RAB1B_MOUSE	Ras-related protein Rab-1B OS=Mus musculus GN=Rab1b PE=1 SV=1	22 kDa
									RAB2A_MOUSE	Ras-related protein Rab-2A OS=Mus musculus GN=Rab2a PE=1 SV=1	24 kDa
									RAB35_MOUSE	Ras-related protein Rab-35 OS=Mus musculus GN=Rab35 PE=1 SV=1	23 kDa
									RAB5C_MOUSE	Ras-related protein Rab-5C OS=Mus musculus GN=Rab5c PE=1 SV=2	23 kDa
									RAB7A_MOUSE	Ras-related protein Rab-7a OS=Mus musculus GN=Rab7a PE=1 SV=2	23 kDa
									RACK1_MOUSE	Receptor of activated protein C kinase 1 OS=Mus musculus GN=Rack1 PE=1 SV=3	35 kDa
									RADI_MOUSE	Radixin OS=Mus musculus GN=Rdx PE=1 SV=3	69 kDa
									RALA_MOUSE	Ras-related protein Ral-A OS=Mus musculus GN=Rala PE=1 SV=1	24 kDa
									RAN_MOUSE	GTP-binding nuclear protein Ran OS=Mus musculus GN=Ran PE=1 SV=3	24 kDa
									RANG_MOUSE	Ran-specific GTPase-activating protein OS=Mus musculus GN=Ranbp1 PE=1 SV=2	24 kDa
									RAP1A_MOUSE	Ras-related protein Rap-1A OS=Mus musculus GN=Rap1a PE=1 SV=1	21 kDa
									RB11B_MOUSE	Ras-related protein Rab-11B OS=Mus musculus GN=Rab11b PE=1 SV=3	24 kDa
									RBBP4_MOUSE	Histone-binding protein RBBP4 OS=Mus musculus GN=Rbbp4 PE=1 SV=5	48 kDa
									RBM3_MOUSE	RNA-binding protein 3 OS=Mus musculus GN=Rbm3 PE=1 SV=1	17 kDa
									RBM39_MOUSE	RNA-binding protein 39 OS=Mus musculus GN=Rbm39 PE=1 SV=2	59 kDa
									RCC1_MOUSE	Regulator of chromosome condensation OS=Mus musculus GN=Rcc1 PE=1 SV=1	45 kDa
									RCC2_MOUSE	Protein RCC2 OS=Mus musculus GN=Rcc2 PE=1 SV=1	56 kDa
									RFA3_MOUSE	Replication protein A 14 kDa subunit OS=Mus musculus GN=Rpa3 PE=1 SV=1	14 kDa
									RHOA_MOUSE	Transforming protein RhoA OS=Mus musculus GN=Rhoa PE=1 SV=1	22 kDa
									RHOC_MOUSE	Rho-related GTP-binding protein RhoC OS=Mus musculus GN=Rhoc PE=1 SV=2	22 kDa
									RL10_MOUSE	60S ribosomal protein L10 OS=Mus musculus GN=Rpl10 PE=1 SV=3	25 kDa
									RL11_MOUSE	60S ribosomal protein L11 OS=Mus musculus GN=Rpl11 PE=1 SV=4	20 kDa
									RL12_MOUSE	60S ribosomal protein L12 OS=Mus musculus GN=Rpl12 PE=1 SV=2	18 kDa
									RL13_MOUSE	60S ribosomal protein L13 OS=Mus musculus GN=Rpl13 PE=1 SV=3	24 kDa
									RL13A_MOUSE	60S ribosomal protein L13a OS=Mus musculus GN=Rpl13a PE=1 SV=4	23 kDa
									RL14_MOUSE	60S ribosomal protein L14 OS=Mus musculus GN=Rpl14 PE=1 SV=3	24 kDa
									RL15_MOUSE	60S ribosomal protein L15 OS=Mus musculus GN=Rpl15 PE=2 SV=4	24 kDa
									RL17_MOUSE	60S ribosomal protein L17 OS=Mus musculus GN=Rpl17 PE=1 SV=3	21 kDa
									RL18_MOUSE	60S ribosomal protein L18 OS=Mus musculus GN=Rpl18 PE=1 SV=3	22 kDa
									RL18A_MOUSE	60S ribosomal protein L18a OS=Mus musculus GN=Rpl18a PE=1 SV=1	21 kDa
									RL19_MOUSE	60S ribosomal protein L19 OS=Mus musculus GN=Rpl19 PE=1 SV=1	23 kDa
									RL21_MOUSE	60S ribosomal protein L21 OS=Mus musculus GN=Rpl21 PE=1 SV=3	19 kDa
									RL22_MOUSE	60S ribosomal protein L22 OS=Mus musculus GN=Rpl22 PE=1 SV=2	15 kDa
									RL23_MOUSE	60S ribosomal protein L23 OS=Mus musculus GN=Rpl23 PE=1 SV=1	15 kDa
									RL23A_MOUSE	60S ribosomal protein L23a OS=Mus musculus GN=Rpl23a PE=1 SV=1	18 kDa
									RL24_MOUSE	60S ribosomal protein L24 OS=Mus musculus GN=Rpl24 PE=1 SV=2	18 kDa
									RL26_MOUSE	60S ribosomal protein L26 OS=Mus musculus GN=Rpl26 PE=1 SV=1	17 kDa
									RL27_MOUSE	60S ribosomal protein L27 OS=Mus musculus GN=Rpl27 PE=1 SV=2	16 kDa
									RL27A_MOUSE	60S ribosomal protein L27a OS=Mus musculus GN=Rpl27a PE=1 SV=5	17 kDa
									RL28_MOUSE	60S ribosomal protein L28 OS=Mus musculus GN=Rpl28 PE=1 SV=2	16 kDa
									RL3_MOUSE	60S ribosomal protein L3 OS=Mus musculus GN=Rpl3 PE=1 SV=3	46 kDa
									RL30_MOUSE	60S ribosomal protein L30 OS=Mus musculus GN=Rpl30 PE=1 SV=2	13 kDa
									RL31_MOUSE	60S ribosomal protein L31 OS=Mus musculus GN=Rpl31 PE=1 SV=1	14 kDa
									RL32_MOUSE	60S ribosomal protein L32 OS=Mus musculus GN=Rpl32 PE=1 SV=2	16 kDa
									RL34_MOUSE	60S ribosomal protein L34 OS=Mus musculus GN=Rpl34 PE=1 SV=2	13 kDa
									RL35A_MOUSE	60S ribosomal protein L35a OS=Mus musculus GN=Rpl35a PE=1 SV=2	13 kDa
									RL36A_MOUSE	60S ribosomal protein L36a OS=Mus musculus GN=Rpl36a PE=1 SV=2	12 kDa
									RL37A_MOUSE	60S ribosomal protein L37a OS=Mus musculus GN=Rpl37a PE=1 SV=2	10 kDa
									RL4_MOUSE	60S ribosomal protein L4 OS=Mus musculus GN=Rpl4 PE=1 SV=3	47 kDa
									RL5_MOUSE	60S ribosomal protein L5 OS=Mus musculus GN=Rpl5 PE=1 SV=3	34 kDa
									RL6_MOUSE	60S ribosomal protein L6 OS=Mus musculus GN=Rpl6 PE=1 SV=3	34 kDa
									RL7_MOUSE	60S ribosomal protein L7 OS=Mus musculus GN=Rpl7 PE=1 SV=2	31 kDa
									RL7A_MOUSE	60S ribosomal protein L7a OS=Mus musculus GN=Rpl7a PE=1 SV=2	30 kDa
									RL8_MOUSE	60S ribosomal protein L8 OS=Mus musculus GN=Rpl8 PE=1 SV=2	28 kDa
									RL9_MOUSE	60S ribosomal protein L9 OS=Mus musculus GN=Rpl9 PE=2 SV=2	22 kDa
									RLA0_MOUSE	60S acidic ribosomal protein P0 OS=Mus musculus GN=Rplp0 PE=1 SV=3	34 kDa
									RLA1_MOUSE	60S acidic ribosomal protein P1 OS=Mus musculus GN=Rplp1 PE=1 SV=1	11 kDa
									RLA2_MOUSE	60S acidic ribosomal protein P2 OS=Mus musculus GN=Rplp2 PE=1 SV=3	12 kDa
									ROA1_MOUSE	Heterogeneous nuclear ribonucleoprotein A1 OS=Mus musculus GN=Hnrnpa1 PE=1 SV=2	34 kDa
									ROA2_MOUSE	Heterogeneous nuclear ribonucleoproteins A2/B1 OS=Mus musculus GN=Hnrnpa2b1 PE=1 SV=2	37 kDa
									ROA3_MOUSE	Heterogeneous nuclear ribonucleoprotein A3 OS=Mus musculus GN=Hnrnpa3 PE=1 SV=1	40 kDa
									ROAA_MOUSE	Heterogeneous nuclear ribonucleoprotein A/B OS=Mus musculus GN=Hnrnpab PE=1 SV=1	31 kDa
									RRAS2_MOUSE	Ras-related protein R-Ras2 OS=Mus musculus GN=Rras2 PE=1 SV=1	23 kDa
									RS10_MOUSE	40S ribosomal protein S10 OS=Mus musculus GN=Rps10 PE=1 SV=1	19 kDa
									RS11_MOUSE	40S ribosomal protein S11 OS=Mus musculus GN=Rps11 PE=1 SV=3	18 kDa
									RS13_MOUSE	40S ribosomal protein S13 OS=Mus musculus GN=Rps13 PE=1 SV=2	17 kDa
									RS14_MOUSE	40S ribosomal protein S14 OS=Mus musculus GN=Rps14 PE=1 SV=3	16 kDa
									RS15_MOUSE	40S ribosomal protein S15 OS=Mus musculus GN=Rps15 PE=1 SV=2	17 kDa
									RS15A_MOUSE	40S ribosomal protein S15a OS=Mus musculus GN=Rps15a PE=1 SV=2	15 kDa
									RS16_MOUSE	40S ribosomal protein S16 OS=Mus musculus GN=Rps16 PE=1 SV=4	16 kDa
									RS17_MOUSE	40S ribosomal protein S17 OS=Mus musculus GN=Rps17 PE=1 SV=2	16 kDa
									RS18_MOUSE	40S ribosomal protein S18 OS=Mus musculus GN=Rps18 PE=1 SV=3	18 kDa
									RS19_MOUSE	40S ribosomal protein S19 OS=Mus musculus GN=Rps19 PE=1 SV=3	16 kDa
									RS2_MOUSE	40S ribosomal protein S2 OS=Mus musculus GN=Rps2 PE=1 SV=3	31 kDa
									RS20_MOUSE	40S ribosomal protein S20 OS=Mus musculus GN=Rps20 PE=1 SV=1	13 kDa
									RS23_MOUSE	40S ribosomal protein S23 OS=Mus musculus GN=Rps23 PE=1 SV=3	16 kDa
									RS24_MOUSE	40S ribosomal protein S24 OS=Mus musculus GN=Rps24 PE=1 SV=1	15 kDa
									RS25_MOUSE	40S ribosomal protein S25 OS=Mus musculus GN=Rps25 PE=1 SV=1	14 kDa
									RS26_MOUSE	40S ribosomal protein S26 OS=Mus musculus GN=Rps26 PE=1 SV=3	13 kDa
									RS27A_MOUSE	Ubiquitin-40S ribosomal protein S27a OS=Mus musculus GN=Rps27a PE=1 SV=2	18 kDa
									RS27L_MOUSE (+1)	40S ribosomal protein S27-like OS=Mus musculus GN=Rps27l PE=1 SV=3	9 kDa
									RS28_MOUSE	40S ribosomal protein S28 OS=Mus musculus GN=Rps28 PE=1 SV=1	8 kDa
									RS3_MOUSE	40S ribosomal protein S3 OS=Mus musculus GN=Rps3 PE=1 SV=1	27 kDa
									RS3A_MOUSE	40S ribosomal protein S3a OS=Mus musculus GN=Rps3a PE=1 SV=3	30 kDa
									RS4X_MOUSE	40S ribosomal protein S4, X isoform OS=Mus musculus GN=Rps4x PE=1 SV=2	30 kDa
									RS5_MOUSE	40S ribosomal protein S5 OS=Mus musculus GN=Rps5 PE=1 SV=3	23 kDa
									RS6_MOUSE	40S ribosomal protein S6 OS=Mus musculus GN=Rps6 PE=1 SV=1	29 kDa
									RS7_MOUSE	40S ribosomal protein S7 OS=Mus musculus GN=Rps7 PE=2 SV=1	22 kDa
									RS8_MOUSE	40S ribosomal protein S8 OS=Mus musculus GN=Rps8 PE=1 SV=2	24 kDa
									RS9_MOUSE	40S ribosomal protein S9 OS=Mus musculus GN=Rps9 PE=1 SV=3	23 kDa
									RSSA_MOUSE	40S ribosomal protein SA OS=Mus musculus GN=Rpsa PE=1 SV=4	33 kDa
									RUVB1_MOUSE	RuvB-like 1 OS=Mus musculus GN=Ruvbl1 PE=1 SV=1	50 kDa
									RUVB2_MOUSE	RuvB-like 2 OS=Mus musculus GN=Ruvbl2 PE=1 SV=3	51 kDa
									SAE1_MOUSE	SUMO-activating enzyme subunit 1 OS=Mus musculus GN=Sae1 PE=1 SV=1	39 kDa
									SAHH_MOUSE	Adenosylhomocysteinase OS=Mus musculus GN=Ahcy PE=1 SV=3	48 kDa
									SBP1_MOUSE	Selenium-binding protein 1 OS=Mus musculus GN=Selenbp1 PE=1 SV=2	53 kDa
									SCOT1_MOUSE	Succinyl-CoA:3-ketoacid coenzyme A transferase 1, mitochondrial OS=Mus musculus GN=Oxct1 PE=1 SV=1	56 kDa
									SCRB2_MOUSE	Lysosome membrane protein 2 OS=Mus musculus GN=Scarb2 PE=1 SV=3	54 kDa
									SDCB1_MOUSE	Syntenin-1 OS=Mus musculus GN=Sdcbp PE=1 SV=1	32 kDa
									SEPT2_MOUSE	Septin-2 OS=Mus musculus GN=Sept2 PE=1 SV=2	42 kDa
									SEPT7_MOUSE	Septin-7 OS=Mus musculus GN=Sept7 PE=1 SV=1	51 kDa
									SEPT8_MOUSE	Septin-8 OS=Mus musculus GN=Sept8 PE=1 SV=4	51 kDa
									SERA_MOUSE	D-3-phosphoglycerate dehydrogenase OS=Mus musculus GN=Phgdh PE=1 SV=3	57 kDa
									SERC_MOUSE	Phosphoserine aminotransferase OS=Mus musculus GN=Psat1 PE=1 SV=1	40 kDa
									SERPH_MOUSE	Serpin H1 OS=Mus musculus GN=Serpinh1 PE=1 SV=3	47 kDa
									SF3B3_MOUSE	Splicing factor 3B subunit 3 OS=Mus musculus GN=Sf3b3 PE=1 SV=1	136 kDa
									SFPQ_MOUSE	Splicing factor, proline- and glutamine-rich OS=Mus musculus GN=Sfpq PE=1 SV=1	75 kDa
									SH3G1_MOUSE	Endophilin-A2 OS=Mus musculus GN=Sh3gl1 PE=1 SV=1	42 kDa
									SIAS_MOUSE	Sialic acid synthase OS=Mus musculus GN=Nans PE=1 SV=1	40 kDa
									SMC1A_MOUSE	Structural maintenance of chromosomes protein 1A OS=Mus musculus GN=Smc1a PE=1 SV=4	143 kDa
									SMC3_MOUSE	Structural maintenance of chromosomes protein 3 OS=Mus musculus GN=Smc3 PE=1 SV=2	142 kDa
									SMC4_MOUSE	Structural maintenance of chromosomes protein 4 OS=Mus musculus GN=Smc4 PE=1 SV=1	147 kDa
									SMD1_MOUSE	Small nuclear ribonucleoprotein Sm D1 OS=Mus musculus GN=Snrpd1 PE=1 SV=1	13 kDa
									SMD3_MOUSE	Small nuclear ribonucleoprotein Sm D3 OS=Mus musculus GN=Snrpd3 PE=1 SV=1	14 kDa
									SND1_MOUSE	Staphylococcal nuclease domain-containing protein 1 OS=Mus musculus GN=Snd1 PE=1 SV=1	102 kDa
									SODC_MOUSE	Superoxide dismutase [Cu-Zn] OS=Mus musculus GN=Sod1 PE=1 SV=2	16 kDa
									SPTB2_MOUSE	Spectrin beta chain, non-erythrocytic 1 OS=Mus musculus GN=Sptbn1 PE=1 SV=2	274 kDa
									SPTN1_MOUSE	Spectrin alpha chain, non-erythrocytic 1 OS=Mus musculus GN=Sptan1 PE=1 SV=4	285 kDa
									SRP09_MOUSE	Signal recognition particle 9 kDa protein OS=Mus musculus GN=Srp9 PE=1 SV=2	10 kDa
									SRP14_MOUSE	Signal recognition particle 14 kDa protein OS=Mus musculus GN=Srp14 PE=1 SV=1	13 kDa
									SRSF2_MOUSE	Serine/arginine-rich splicing factor 2 OS=Mus musculus GN=Srsf2 PE=1 SV=4	25 kDa
									SRSF3_MOUSE	Serine/arginine-rich splicing factor 3 OS=Mus musculus GN=Srsf3 PE=1 SV=1	19 kDa
									SRSF4_MOUSE	Serine/arginine-rich splicing factor 4 OS=Mus musculus GN=Srsf4 PE=2 SV=1	56 kDa
									STIP1_MOUSE	Stress-induced-phosphoprotein 1 OS=Mus musculus GN=Stip1 PE=1 SV=1	63 kDa
									STMN1_MOUSE	Stathmin OS=Mus musculus GN=Stmn1 PE=1 SV=2	17 kDa
									STOM_MOUSE	Erythrocyte band 7 integral membrane protein OS=Mus musculus GN=Stom PE=1 SV=3	31 kDa
									SYAC_MOUSE	Alanine--tRNA ligase, cytoplasmic OS=Mus musculus GN=Aars PE=1 SV=1	107 kDa
									SYDC_MOUSE	Aspartate--tRNA ligase, cytoplasmic OS=Mus musculus GN=Dars PE=1 SV=2	57 kDa
									SYEP_MOUSE	Bifunctional glutamate/proline--tRNA ligase OS=Mus musculus GN=Eprs PE=1 SV=4	170 kDa
									SYIC_MOUSE	Isoleucine--tRNA ligase, cytoplasmic OS=Mus musculus GN=Iars PE=1 SV=2	144 kDa
									SYK_MOUSE	Lysine--tRNA ligase OS=Mus musculus GN=Kars PE=1 SV=1	68 kDa
									SYLC_MOUSE	Leucine--tRNA ligase, cytoplasmic OS=Mus musculus GN=Lars PE=1 SV=2	134 kDa
									SYRC_MOUSE	Arginine--tRNA ligase, cytoplasmic OS=Mus musculus GN=Rars PE=1 SV=2	76 kDa
									SYSC_MOUSE	Serine--tRNA ligase, cytoplasmic OS=Mus musculus GN=Sars PE=1 SV=3	58 kDa
									SYVC_MOUSE	Valine--tRNA ligase OS=Mus musculus GN=Vars PE=1 SV=1	140 kDa
									TALDO_MOUSE	Transaldolase OS=Mus musculus GN=Taldo1 PE=1 SV=2	37 kDa
									TBA1A_MOUSE	Tubulin alpha-1A chain OS=Mus musculus GN=Tuba1a PE=1 SV=1	50 kDa
									TBA1B_MOUSE	Tubulin alpha-1B chain OS=Mus musculus GN=Tuba1b PE=1 SV=2	50 kDa
									TBB2B_MOUSE	Tubulin beta-2B chain OS=Mus musculus GN=Tubb2b PE=1 SV=1	50 kDa
									TBB4B_MOUSE	Tubulin beta-4B chain OS=Mus musculus GN=Tubb4b PE=1 SV=1	50 kDa
									TBB5_MOUSE	Tubulin beta-5 chain OS=Mus musculus GN=Tubb5 PE=1 SV=1	50 kDa
									TBB6_MOUSE	Tubulin beta-6 chain OS=Mus musculus GN=Tubb6 PE=1 SV=1	50 kDa
									TCPA_MOUSE	T-complex protein 1 subunit alpha OS=Mus musculus GN=Tcp1 PE=1 SV=3	60 kDa
									TCPB_MOUSE	T-complex protein 1 subunit beta OS=Mus musculus GN=Cct2 PE=1 SV=4	57 kDa
									TCPD_MOUSE	T-complex protein 1 subunit delta OS=Mus musculus GN=Cct4 PE=1 SV=3	58 kDa
									TCPE_MOUSE	T-complex protein 1 subunit epsilon OS=Mus musculus GN=Cct5 PE=1 SV=1	60 kDa
									TCPG_MOUSE	T-complex protein 1 subunit gamma OS=Mus musculus GN=Cct3 PE=1 SV=1	61 kDa
									TCPH_MOUSE	T-complex protein 1 subunit eta OS=Mus musculus GN=Cct7 PE=1 SV=1	60 kDa
									TCPQ_MOUSE	T-complex protein 1 subunit theta OS=Mus musculus GN=Cct8 PE=1 SV=3	60 kDa
									TCPZ_MOUSE	T-complex protein 1 subunit zeta OS=Mus musculus GN=Cct6a PE=1 SV=3	58 kDa
									TEN3_MOUSE	Teneurin-3 OS=Mus musculus GN=Tenm3 PE=1 SV=1	303 kDa
									TERA_MOUSE	Transitional endoplasmic reticulum ATPase OS=Mus musculus GN=Vcp PE=1 SV=4	89 kDa
									TFR1_MOUSE	Transferrin receptor protein 1 OS=Mus musculus GN=Tfrc PE=1 SV=1	86 kDa
									TGM2_MOUSE	Protein-glutamine gamma-glutamyltransferase 2 OS=Mus musculus GN=Tgm2 PE=1 SV=4	77 kDa
									THIO_MOUSE	Thioredoxin OS=Mus musculus GN=Txn PE=1 SV=3	12 kDa
									TIF1B_MOUSE	Transcription intermediary factor 1-beta OS=Mus musculus GN=Trim28 PE=1 SV=3	89 kDa
									TITIN_MOUSE	Titin OS=Mus musculus GN=Ttn PE=1 SV=1	3906 kDa
									TKT_MOUSE	Transketolase OS=Mus musculus GN=Tkt PE=1 SV=1	68 kDa
									TLN1_MOUSE	Talin-1 OS=Mus musculus GN=Tln1 PE=1 SV=2	270 kDa
									TOP2A_MOUSE	DNA topoisomerase 2-alpha OS=Mus musculus GN=Top2a PE=1 SV=2	173 kDa
									TPIS_MOUSE	Triosephosphate isomerase OS=Mus musculus GN=Tpi1 PE=1 SV=4	32 kDa
									TPP2_MOUSE	Tripeptidyl-peptidase 2 OS=Mus musculus GN=Tpp2 PE=1 SV=3	140 kDa
									TR150_MOUSE	Thyroid hormone receptor-associated protein 3 OS=Mus musculus GN=Thrap3 PE=1 SV=1	108 kDa
									TRA2B_MOUSE	Transformer-2 protein homolog beta OS=Mus musculus GN=Tra2b PE=1 SV=1	34 kDa
									TS101_MOUSE	Tumor susceptibility gene 101 protein OS=Mus musculus GN=Tsg101 PE=1 SV=2	44 kDa
									TSN3_MOUSE	Tetraspanin-3 OS=Mus musculus GN=Tspan3 PE=1 SV=1	28 kDa
									TSN31_MOUSE	Tetraspanin-31 OS=Mus musculus GN=Tspan31 PE=1 SV=1	23 kDa
									TSN9_MOUSE	Tetraspanin-9 OS=Mus musculus GN=Tspan9 PE=1 SV=1	27 kDa
									TSP4_MOUSE	Thrombospondin-4 OS=Mus musculus GN=Thbs4 PE=1 SV=1	106 kDa
									U2AF1_MOUSE	Splicing factor U2AF 35 kDa subunit OS=Mus musculus GN=U2af1 PE=1 SV=4	28 kDa
									UBA1_MOUSE	Ubiquitin-like modifier-activating enzyme 1 OS=Mus musculus GN=Uba1 PE=1 SV=1	118 kDa
									UBR4_MOUSE	E3 ubiquitin-protein ligase UBR4 OS=Mus musculus GN=Ubr4 PE=1 SV=1	572 kDa
									VATL_MOUSE	V-type proton ATPase 16 kDa proteolipid subunit OS=Mus musculus GN=Atp6v0c PE=1 SV=1	16 kDa
									VIME_MOUSE	Vimentin OS=Mus musculus GN=Vim PE=1 SV=3	54 kDa
									VINC_MOUSE	Vinculin OS=Mus musculus GN=Vcl PE=1 SV=4	117 kDa
									VP37B_MOUSE	Vacuolar protein sorting-associated protein 37B OS=Mus musculus GN=Vps37b PE=1 SV=1	31 kDa
									WDR1_MOUSE	WD repeat-containing protein 1 OS=Mus musculus GN=Wdr1 PE=1 SV=3	66 kDa
									XPO2_MOUSE	Exportin-2 OS=Mus musculus GN=Cse1l PE=1 SV=1	110 kDa
									YBOX1_MOUSE	Nuclease-sensitive element-binding protein 1 OS=Mus musculus GN=Ybx1 PE=1 SV=3	36 kDa
									ZO1_MOUSE	Tight junction protein ZO-1 OS=Mus musculus GN=Tjp1 PE=1 SV=2	195 kDa

## Sheet: AC16 detailed data
mEV control			mEV hypoxia			sEV control			sEV hypoxia
Accession	Protein	MW [kDa]	Accession	Protein	MW [kDa]	Accession	Protein	MW [kDa]	Accession	Protein	MW [kDa]
1433B_HUMAN	14-3-3 protein beta/alpha OS=Homo sapiens GN=YWHAB PE=1 SV=3	28 kDa	1433B_HUMAN	14-3-3 protein beta/alpha OS=Homo sapiens GN=YWHAB PE=1 SV=3	28 kDa	1433E_HUMAN	14-3-3 protein epsilon OS=Homo sapiens GN=YWHAE PE=1 SV=1	29 kDa	1433E_HUMAN	14-3-3 protein epsilon OS=Homo sapiens GN=YWHAE PE=1 SV=1	29 kDa
1433E_HUMAN	14-3-3 protein epsilon OS=Homo sapiens GN=YWHAE PE=1 SV=1	29 kDa	1433E_HUMAN	14-3-3 protein epsilon OS=Homo sapiens GN=YWHAE PE=1 SV=1	29 kDa	1433G_HUMAN	14-3-3 protein gamma OS=Homo sapiens GN=YWHAG PE=1 SV=2	28 kDa	1433F_HUMAN	14-3-3 protein eta OS=Homo sapiens GN=YWHAH PE=1 SV=4	28 kDa
1433F_HUMAN	14-3-3 protein eta OS=Homo sapiens GN=YWHAH PE=1 SV=4	28 kDa	1433F_HUMAN	14-3-3 protein eta OS=Homo sapiens GN=YWHAH PE=1 SV=4	28 kDa	1433Z_HUMAN	14-3-3 protein zeta/delta OS=Homo sapiens GN=YWHAZ PE=1 SV=1	28 kDa	1433G_HUMAN	14-3-3 protein gamma OS=Homo sapiens GN=YWHAG PE=1 SV=2	28 kDa
1433G_HUMAN	14-3-3 protein gamma OS=Homo sapiens GN=YWHAG PE=1 SV=2	28 kDa	1433G_HUMAN	14-3-3 protein gamma OS=Homo sapiens GN=YWHAG PE=1 SV=2	28 kDa	1A02_HUMAN	HLA class I histocompatibility antigen, A-2 alpha chain OS=Homo sapiens GN=HLA-A PE=1 SV=1	41 kDa	1433T_HUMAN	14-3-3 protein theta OS=Homo sapiens GN=YWHAQ PE=1 SV=1	28 kDa
1433T_HUMAN	14-3-3 protein theta OS=Homo sapiens GN=YWHAQ PE=1 SV=1	28 kDa	1433T_HUMAN	14-3-3 protein theta OS=Homo sapiens GN=YWHAQ PE=1 SV=1	28 kDa	1A30_HUMAN	HLA class I histocompatibility antigen, A-30 alpha chain OS=Homo sapiens GN=HLA-A PE=1 SV=2	41 kDa	1433Z_HUMAN	14-3-3 protein zeta/delta OS=Homo sapiens GN=YWHAZ PE=1 SV=1	28 kDa
1433Z_HUMAN	14-3-3 protein zeta/delta OS=Homo sapiens GN=YWHAZ PE=1 SV=1	28 kDa	1433Z_HUMAN	14-3-3 protein zeta/delta OS=Homo sapiens GN=YWHAZ PE=1 SV=1	28 kDa	1A31_HUMAN	HLA class I histocompatibility antigen, A-31 alpha chain OS=Homo sapiens GN=HLA-A PE=1 SV=2	41 kDa	1A02_HUMAN	HLA class I histocompatibility antigen, A-2 alpha chain OS=Homo sapiens GN=HLA-A PE=1 SV=1	41 kDa
1A02_HUMAN	HLA class I histocompatibility antigen, A-2 alpha chain OS=Homo sapiens GN=HLA-A PE=1 SV=1	41 kDa	1A02_HUMAN	HLA class I histocompatibility antigen, A-2 alpha chain OS=Homo sapiens GN=HLA-A PE=1 SV=1	41 kDa	1A74_HUMAN	HLA class I histocompatibility antigen, A-74 alpha chain OS=Homo sapiens GN=HLA-A PE=1 SV=1	41 kDa	1A30_HUMAN	HLA class I histocompatibility antigen, A-30 alpha chain OS=Homo sapiens GN=HLA-A PE=1 SV=2	41 kDa
1A30_HUMAN	HLA class I histocompatibility antigen, A-30 alpha chain OS=Homo sapiens GN=HLA-A PE=1 SV=2	41 kDa	1A30_HUMAN	HLA class I histocompatibility antigen, A-30 alpha chain OS=Homo sapiens GN=HLA-A PE=1 SV=2	41 kDa	1B08_HUMAN	HLA class I histocompatibility antigen, B-8 alpha chain OS=Homo sapiens GN=HLA-B PE=1 SV=1	40 kDa	1A31_HUMAN	HLA class I histocompatibility antigen, A-31 alpha chain OS=Homo sapiens GN=HLA-A PE=1 SV=2	41 kDa
1A31_HUMAN	HLA class I histocompatibility antigen, A-31 alpha chain OS=Homo sapiens GN=HLA-A PE=1 SV=2	41 kDa	1A31_HUMAN	HLA class I histocompatibility antigen, A-31 alpha chain OS=Homo sapiens GN=HLA-A PE=1 SV=2	41 kDa	1B45_HUMAN (+1)	HLA class I histocompatibility antigen, B-45 alpha chain OS=Homo sapiens GN=HLA-B PE=1 SV=1	40 kDa	1A74_HUMAN	HLA class I histocompatibility antigen, A-74 alpha chain OS=Homo sapiens GN=HLA-A PE=1 SV=1	41 kDa
1A74_HUMAN	HLA class I histocompatibility antigen, A-74 alpha chain OS=Homo sapiens GN=HLA-A PE=1 SV=1	41 kDa	1A74_HUMAN	HLA class I histocompatibility antigen, A-74 alpha chain OS=Homo sapiens GN=HLA-A PE=1 SV=1	41 kDa	4F2_HUMAN	4F2 cell-surface antigen heavy chain OS=Homo sapiens GN=SLC3A2 PE=1 SV=3	68 kDa	1B08_HUMAN	HLA class I histocompatibility antigen, B-8 alpha chain OS=Homo sapiens GN=HLA-B PE=1 SV=1	40 kDa
1B08_HUMAN	HLA class I histocompatibility antigen, B-8 alpha chain OS=Homo sapiens GN=HLA-B PE=1 SV=1	40 kDa	1B08_HUMAN	HLA class I histocompatibility antigen, B-8 alpha chain OS=Homo sapiens GN=HLA-B PE=1 SV=1	40 kDa	5NTD_HUMAN	5'-nucleotidase OS=Homo sapiens GN=NT5E PE=1 SV=1	63 kDa	1B45_HUMAN (+1)	HLA class I histocompatibility antigen, B-45 alpha chain OS=Homo sapiens GN=HLA-B PE=1 SV=1	40 kDa
1B45_HUMAN (+1)	HLA class I histocompatibility antigen, B-45 alpha chain OS=Homo sapiens GN=HLA-B PE=1 SV=1	40 kDa	1B45_HUMAN (+1)	HLA class I histocompatibility antigen, B-45 alpha chain OS=Homo sapiens GN=HLA-B PE=1 SV=1	40 kDa	6PGD_HUMAN	6-phosphogluconate dehydrogenase, decarboxylating OS=Homo sapiens GN=PGD PE=1 SV=3	53 kDa	4F2_HUMAN	4F2 cell-surface antigen heavy chain OS=Homo sapiens GN=SLC3A2 PE=1 SV=3	68 kDa
4F2_HUMAN	4F2 cell-surface antigen heavy chain OS=Homo sapiens GN=SLC3A2 PE=1 SV=3	68 kDa	4F2_HUMAN	4F2 cell-surface antigen heavy chain OS=Homo sapiens GN=SLC3A2 PE=1 SV=3	68 kDa	A16A1_HUMAN	Aldehyde dehydrogenase family 16 member A1 OS=Homo sapiens GN=ALDH16A1 PE=1 SV=2	85 kDa	5NTD_HUMAN	5'-nucleotidase OS=Homo sapiens GN=NT5E PE=1 SV=1	63 kDa
5NTD_HUMAN	5'-nucleotidase OS=Homo sapiens GN=NT5E PE=1 SV=1	63 kDa	5NTD_HUMAN	5'-nucleotidase OS=Homo sapiens GN=NT5E PE=1 SV=1	63 kDa	AAAT_HUMAN	Neutral amino acid transporter B(0) OS=Homo sapiens GN=SLC1A5 PE=1 SV=2	57 kDa	6PGD_HUMAN	6-phosphogluconate dehydrogenase, decarboxylating OS=Homo sapiens GN=PGD PE=1 SV=3	53 kDa
6PGD_HUMAN	6-phosphogluconate dehydrogenase, decarboxylating OS=Homo sapiens GN=PGD PE=1 SV=3	53 kDa	6PGD_HUMAN	6-phosphogluconate dehydrogenase, decarboxylating OS=Homo sapiens GN=PGD PE=1 SV=3	53 kDa	ACADV_HUMAN	Very long-chain specific acyl-CoA dehydrogenase, mitochondrial OS=Homo sapiens GN=ACADVL PE=1 SV=1	70 kDa	A16A1_HUMAN	Aldehyde dehydrogenase family 16 member A1 OS=Homo sapiens GN=ALDH16A1 PE=1 SV=2	85 kDa
AAAT_HUMAN	Neutral amino acid transporter B(0) OS=Homo sapiens GN=SLC1A5 PE=1 SV=2	57 kDa	AAAT_HUMAN	Neutral amino acid transporter B(0) OS=Homo sapiens GN=SLC1A5 PE=1 SV=2	57 kDa	ACLY_HUMAN	ATP-citrate synthase OS=Homo sapiens GN=ACLY PE=1 SV=3	121 kDa	AAAT_HUMAN	Neutral amino acid transporter B(0) OS=Homo sapiens GN=SLC1A5 PE=1 SV=2	57 kDa
AAPK1_HUMAN	5'-AMP-activated protein kinase catalytic subunit alpha-1 OS=Homo sapiens GN=PRKAA1 PE=1 SV=4	64 kDa	AAPK1_HUMAN	5'-AMP-activated protein kinase catalytic subunit alpha-1 OS=Homo sapiens GN=PRKAA1 PE=1 SV=4	64 kDa	ACON_HUMAN	Aconitate hydratase, mitochondrial OS=Homo sapiens GN=ACO2 PE=1 SV=2	85 kDa	ACADV_HUMAN	Very long-chain specific acyl-CoA dehydrogenase, mitochondrial OS=Homo sapiens GN=ACADVL PE=1 SV=1	70 kDa
ACLY_HUMAN	ATP-citrate synthase OS=Homo sapiens GN=ACLY PE=1 SV=3	121 kDa	ACLY_HUMAN	ATP-citrate synthase OS=Homo sapiens GN=ACLY PE=1 SV=3	121 kDa	ACTC_HUMAN	Actin, alpha cardiac muscle 1 OS=Homo sapiens GN=ACTC1 PE=1 SV=1	42 kDa	ACLY_HUMAN	ATP-citrate synthase OS=Homo sapiens GN=ACLY PE=1 SV=3	121 kDa
ACON_HUMAN	Aconitate hydratase, mitochondrial OS=Homo sapiens GN=ACO2 PE=1 SV=2	85 kDa	ACTC_HUMAN	Actin, alpha cardiac muscle 1 OS=Homo sapiens GN=ACTC1 PE=1 SV=1	42 kDa	ACTN4_HUMAN	Alpha-actinin-4 OS=Homo sapiens GN=ACTN4 PE=1 SV=2	105 kDa	ACON_HUMAN	Aconitate hydratase, mitochondrial OS=Homo sapiens GN=ACO2 PE=1 SV=2	85 kDa
ACTC_HUMAN	Actin, alpha cardiac muscle 1 OS=Homo sapiens GN=ACTC1 PE=1 SV=1	42 kDa	ACTG_HUMAN	Actin, cytoplasmic 2 OS=Homo sapiens GN=ACTG1 PE=1 SV=1	42 kDa	ACTG_HUMAN	Actin, cytoplasmic 2 OS=Homo sapiens GN=ACTG1 PE=1 SV=1	42 kDa	ACTC_HUMAN	Actin, alpha cardiac muscle 1 OS=Homo sapiens GN=ACTC1 PE=1 SV=1	42 kDa
ACTN1_HUMAN	Alpha-actinin-1 OS=Homo sapiens GN=ACTN1 PE=1 SV=2	103 kDa	ACTN1_HUMAN	Alpha-actinin-1 OS=Homo sapiens GN=ACTN1 PE=1 SV=2	103 kDa	ACTZ_HUMAN	Alpha-centractin OS=Homo sapiens GN=ACTR1A PE=1 SV=1	43 kDa	ACTG_HUMAN	Actin, cytoplasmic 2 OS=Homo sapiens GN=ACTG1 PE=1 SV=1	42 kDa
ACTN4_HUMAN	Alpha-actinin-4 OS=Homo sapiens GN=ACTN4 PE=1 SV=2	105 kDa	ACTN4_HUMAN	Alpha-actinin-4 OS=Homo sapiens GN=ACTN4 PE=1 SV=2	105 kDa	ADA10_HUMAN	Disintegrin and metalloproteinase domain-containing protein 10 OS=Homo sapiens GN=ADAM10 PE=1 SV=1	84 kDa	ACTN4_HUMAN	Alpha-actinin-4 OS=Homo sapiens GN=ACTN4 PE=1 SV=2	105 kDa
ACTG_HUMAN	Actin, cytoplasmic 2 OS=Homo sapiens GN=ACTG1 PE=1 SV=1	42 kDa	ACTZ_HUMAN	Alpha-centractin OS=Homo sapiens GN=ACTR1A PE=1 SV=1	43 kDa	AGM1_HUMAN	Phosphoacetylglucosamine mutase OS=Homo sapiens GN=PGM3 PE=1 SV=1	60 kDa	ACTZ_HUMAN	Alpha-centractin OS=Homo sapiens GN=ACTR1A PE=1 SV=1	43 kDa
ACTZ_HUMAN	Alpha-centractin OS=Homo sapiens GN=ACTR1A PE=1 SV=1	43 kDa	ADDA_HUMAN	Alpha-adducin OS=Homo sapiens GN=ADD1 PE=1 SV=2	81 kDa	AGRIN_HUMAN	Agrin OS=Homo sapiens GN=AGRN PE=1 SV=5	217 kDa	ADA10_HUMAN	Disintegrin and metalloproteinase domain-containing protein 10 OS=Homo sapiens GN=ADAM10 PE=1 SV=1	84 kDa
ADDA_HUMAN	Alpha-adducin OS=Homo sapiens GN=ADD1 PE=1 SV=2	81 kDa	ADDG_HUMAN	Gamma-adducin OS=Homo sapiens GN=ADD3 PE=1 SV=1	79 kDa	AHNK_HUMAN	Neuroblast differentiation-associated protein AHNAK OS=Homo sapiens GN=AHNAK PE=1 SV=2	629 kDa	ADDG_HUMAN	Gamma-adducin OS=Homo sapiens GN=ADD3 PE=1 SV=1	79 kDa
ADDG_HUMAN	Gamma-adducin OS=Homo sapiens GN=ADD3 PE=1 SV=1	79 kDa	AGM1_HUMAN	Phosphoacetylglucosamine mutase OS=Homo sapiens GN=PGM3 PE=1 SV=1	60 kDa	AL9A1_HUMAN	4-trimethylaminobutyraldehyde dehydrogenase OS=Homo sapiens GN=ALDH9A1 PE=1 SV=3	54 kDa	AGRIN_HUMAN	Agrin OS=Homo sapiens GN=AGRN PE=1 SV=5	217 kDa
AHNK_HUMAN	Neuroblast differentiation-associated protein AHNAK OS=Homo sapiens GN=AHNAK PE=1 SV=2	629 kDa	AHNK_HUMAN	Neuroblast differentiation-associated protein AHNAK OS=Homo sapiens GN=AHNAK PE=1 SV=2	629 kDa	ALDOA_HUMAN	Fructose-bisphosphate aldolase A OS=Homo sapiens GN=ALDOA PE=1 SV=2	39 kDa	AHNK_HUMAN	Neuroblast differentiation-associated protein AHNAK OS=Homo sapiens GN=AHNAK PE=1 SV=2	629 kDa
AKAP2_HUMAN	A-kinase anchor protein 2 OS=Homo sapiens GN=AKAP2 PE=1 SV=3	95 kDa	AKAP2_HUMAN	A-kinase anchor protein 2 OS=Homo sapiens GN=AKAP2 PE=1 SV=3	95 kDa	AMPN_HUMAN	Aminopeptidase N OS=Homo sapiens GN=ANPEP PE=1 SV=4	110 kDa	AL9A1_HUMAN	4-trimethylaminobutyraldehyde dehydrogenase OS=Homo sapiens GN=ALDH9A1 PE=1 SV=3	54 kDa
AL7A1_HUMAN	Alpha-aminoadipic semialdehyde dehydrogenase OS=Homo sapiens GN=ALDH7A1 PE=1 SV=5	58 kDa	AL7A1_HUMAN	Alpha-aminoadipic semialdehyde dehydrogenase OS=Homo sapiens GN=ALDH7A1 PE=1 SV=5	58 kDa	ANGL2_HUMAN	Angiopoietin-related protein 2 OS=Homo sapiens GN=ANGPTL2 PE=2 SV=1	57 kDa	ALDOA_HUMAN	Fructose-bisphosphate aldolase A OS=Homo sapiens GN=ALDOA PE=1 SV=2	39 kDa
AL9A1_HUMAN	4-trimethylaminobutyraldehyde dehydrogenase OS=Homo sapiens GN=ALDH9A1 PE=1 SV=3	54 kDa	AL9A1_HUMAN	4-trimethylaminobutyraldehyde dehydrogenase OS=Homo sapiens GN=ALDH9A1 PE=1 SV=3	54 kDa	ANX11_HUMAN	Annexin A11 OS=Homo sapiens GN=ANXA11 PE=1 SV=1	54 kDa	AMPN_HUMAN	Aminopeptidase N OS=Homo sapiens GN=ANPEP PE=1 SV=4	110 kDa
ALDOA_HUMAN	Fructose-bisphosphate aldolase A OS=Homo sapiens GN=ALDOA PE=1 SV=2	39 kDa	ALDOA_HUMAN	Fructose-bisphosphate aldolase A OS=Homo sapiens GN=ALDOA PE=1 SV=2	39 kDa	ANXA1_HUMAN	Annexin A1 OS=Homo sapiens GN=ANXA1 PE=1 SV=2	39 kDa	ANGL2_HUMAN	Angiopoietin-related protein 2 OS=Homo sapiens GN=ANGPTL2 PE=2 SV=1	57 kDa
ALDOC_HUMAN	Fructose-bisphosphate aldolase C OS=Homo sapiens GN=ALDOC PE=1 SV=2	39 kDa	ALDOC_HUMAN	Fructose-bisphosphate aldolase C OS=Homo sapiens GN=ALDOC PE=1 SV=2	39 kDa	ANXA2_HUMAN	Annexin A2 OS=Homo sapiens GN=ANXA2 PE=1 SV=2	39 kDa	ANX11_HUMAN	Annexin A11 OS=Homo sapiens GN=ANXA11 PE=1 SV=1	54 kDa
AMPL_HUMAN	Cytosol aminopeptidase OS=Homo sapiens GN=LAP3 PE=1 SV=3	56 kDa	AMPL_HUMAN	Cytosol aminopeptidase OS=Homo sapiens GN=LAP3 PE=1 SV=3	56 kDa	ANXA4_HUMAN	Annexin A4 OS=Homo sapiens GN=ANXA4 PE=1 SV=4	36 kDa	ANXA1_HUMAN	Annexin A1 OS=Homo sapiens GN=ANXA1 PE=1 SV=2	39 kDa
AMPN_HUMAN	Aminopeptidase N OS=Homo sapiens GN=ANPEP PE=1 SV=4	110 kDa	AMPN_HUMAN	Aminopeptidase N OS=Homo sapiens GN=ANPEP PE=1 SV=4	110 kDa	ANXA5_HUMAN	Annexin A5 OS=Homo sapiens GN=ANXA5 PE=1 SV=2	36 kDa	ANXA2_HUMAN	Annexin A2 OS=Homo sapiens GN=ANXA2 PE=1 SV=2	39 kDa
ANX11_HUMAN	Annexin A11 OS=Homo sapiens GN=ANXA11 PE=1 SV=1	54 kDa	ANX11_HUMAN	Annexin A11 OS=Homo sapiens GN=ANXA11 PE=1 SV=1	54 kDa	ANXA6_HUMAN	Annexin A6 OS=Homo sapiens GN=ANXA6 PE=1 SV=3	76 kDa	ANXA4_HUMAN	Annexin A4 OS=Homo sapiens GN=ANXA4 PE=1 SV=4	36 kDa
ANXA1_HUMAN	Annexin A1 OS=Homo sapiens GN=ANXA1 PE=1 SV=2	39 kDa	ANXA1_HUMAN	Annexin A1 OS=Homo sapiens GN=ANXA1 PE=1 SV=2	39 kDa	ANXA7_HUMAN	Annexin A7 OS=Homo sapiens GN=ANXA7 PE=1 SV=3	53 kDa	ANXA5_HUMAN	Annexin A5 OS=Homo sapiens GN=ANXA5 PE=1 SV=2	36 kDa
ANXA2_HUMAN	Annexin A2 OS=Homo sapiens GN=ANXA2 PE=1 SV=2	39 kDa	ANXA2_HUMAN	Annexin A2 OS=Homo sapiens GN=ANXA2 PE=1 SV=2	39 kDa	ARC1B_HUMAN	Actin-related protein 2/3 complex subunit 1B OS=Homo sapiens GN=ARPC1B PE=1 SV=3	41 kDa	ANXA6_HUMAN	Annexin A6 OS=Homo sapiens GN=ANXA6 PE=1 SV=3	76 kDa
ANXA4_HUMAN	Annexin A4 OS=Homo sapiens GN=ANXA4 PE=1 SV=4	36 kDa	ANXA4_HUMAN	Annexin A4 OS=Homo sapiens GN=ANXA4 PE=1 SV=4	36 kDa	ARP2_HUMAN	Actin-related protein 2 OS=Homo sapiens GN=ACTR2 PE=1 SV=1	45 kDa	ANXA7_HUMAN	Annexin A7 OS=Homo sapiens GN=ANXA7 PE=1 SV=3	53 kDa
ANXA5_HUMAN	Annexin A5 OS=Homo sapiens GN=ANXA5 PE=1 SV=2	36 kDa	ANXA5_HUMAN	Annexin A5 OS=Homo sapiens GN=ANXA5 PE=1 SV=2	36 kDa	ARP3_HUMAN	Actin-related protein 3 OS=Homo sapiens GN=ACTR3 PE=1 SV=3	47 kDa	ARC1B_HUMAN	Actin-related protein 2/3 complex subunit 1B OS=Homo sapiens GN=ARPC1B PE=1 SV=3	41 kDa
ANXA6_HUMAN	Annexin A6 OS=Homo sapiens GN=ANXA6 PE=1 SV=3	76 kDa	ANXA6_HUMAN	Annexin A6 OS=Homo sapiens GN=ANXA6 PE=1 SV=3	76 kDa	AT1A1_HUMAN	Sodium/potassium-transporting ATPase subunit alpha-1 OS=Homo sapiens GN=ATP1A1 PE=1 SV=1	113 kDa	ARP2_HUMAN	Actin-related protein 2 OS=Homo sapiens GN=ACTR2 PE=1 SV=1	45 kDa
ANXA7_HUMAN	Annexin A7 OS=Homo sapiens GN=ANXA7 PE=1 SV=3	53 kDa	ANXA7_HUMAN	Annexin A7 OS=Homo sapiens GN=ANXA7 PE=1 SV=3	53 kDa	ATPB_HUMAN	ATP synthase subunit beta, mitochondrial OS=Homo sapiens GN=ATP5B PE=1 SV=3	57 kDa	ARP3_HUMAN	Actin-related protein 3 OS=Homo sapiens GN=ACTR3 PE=1 SV=3	47 kDa
AP2M1_HUMAN	AP-2 complex subunit mu OS=Homo sapiens GN=AP2M1 PE=1 SV=2	50 kDa	AP2M1_HUMAN	AP-2 complex subunit mu OS=Homo sapiens GN=AP2M1 PE=1 SV=2	50 kDa	B2MG_HUMAN	Beta-2-microglobulin OS=Homo sapiens GN=B2M PE=1 SV=1	14 kDa	AT1A1_HUMAN	Sodium/potassium-transporting ATPase subunit alpha-1 OS=Homo sapiens GN=ATP1A1 PE=1 SV=1	113 kDa
ARC1B_HUMAN	Actin-related protein 2/3 complex subunit 1B OS=Homo sapiens GN=ARPC1B PE=1 SV=3	41 kDa	ARC1B_HUMAN	Actin-related protein 2/3 complex subunit 1B OS=Homo sapiens GN=ARPC1B PE=1 SV=3	41 kDa	BAF_HUMAN	Barrier-to-autointegration factor OS=Homo sapiens GN=BANF1 PE=1 SV=1	10 kDa	ATPB_HUMAN	ATP synthase subunit beta, mitochondrial OS=Homo sapiens GN=ATP5B PE=1 SV=3	57 kDa
ARP2_HUMAN	Actin-related protein 2 OS=Homo sapiens GN=ACTR2 PE=1 SV=1	45 kDa	ARP2_HUMAN	Actin-related protein 2 OS=Homo sapiens GN=ACTR2 PE=1 SV=1	45 kDa	BAG2_HUMAN	BAG family molecular chaperone regulator 2 OS=Homo sapiens GN=BAG2 PE=1 SV=1	24 kDa	B2MG_HUMAN	Beta-2-microglobulin OS=Homo sapiens GN=B2M PE=1 SV=1	14 kDa
ARP3_HUMAN	Actin-related protein 3 OS=Homo sapiens GN=ACTR3 PE=1 SV=3	47 kDa	ARP3_HUMAN	Actin-related protein 3 OS=Homo sapiens GN=ACTR3 PE=1 SV=3	47 kDa	BASI_HUMAN	Basigin OS=Homo sapiens GN=BSG PE=1 SV=2	42 kDa	BAF_HUMAN	Barrier-to-autointegration factor OS=Homo sapiens GN=BANF1 PE=1 SV=1	10 kDa
AT1A1_HUMAN	Sodium/potassium-transporting ATPase subunit alpha-1 OS=Homo sapiens GN=ATP1A1 PE=1 SV=1	113 kDa	AT1A1_HUMAN	Sodium/potassium-transporting ATPase subunit alpha-1 OS=Homo sapiens GN=ATP1A1 PE=1 SV=1	113 kDa	BASP1_HUMAN	Brain acid soluble protein 1 OS=Homo sapiens GN=BASP1 PE=1 SV=2	23 kDa	BASI_HUMAN	Basigin OS=Homo sapiens GN=BSG PE=1 SV=2	42 kDa
AT2B1_HUMAN	Plasma membrane calcium-transporting ATPase 1 OS=Homo sapiens GN=ATP2B1 PE=1 SV=3	139 kDa	AT2B1_HUMAN	Plasma membrane calcium-transporting ATPase 1 OS=Homo sapiens GN=ATP2B1 PE=1 SV=3	139 kDa	BGH3_HUMAN	Transforming growth factor-beta-induced protein ig-h3 OS=Homo sapiens GN=TGFBI PE=1 SV=1	75 kDa	BASP1_HUMAN	Brain acid soluble protein 1 OS=Homo sapiens GN=BASP1 PE=1 SV=2	23 kDa
AT2B4_HUMAN	Plasma membrane calcium-transporting ATPase 4 OS=Homo sapiens GN=ATP2B4 PE=1 SV=2	138 kDa	AT2B4_HUMAN	Plasma membrane calcium-transporting ATPase 4 OS=Homo sapiens GN=ATP2B4 PE=1 SV=2	138 kDa	BUB3_HUMAN	Mitotic checkpoint protein BUB3 OS=Homo sapiens GN=BUB3 PE=1 SV=1	37 kDa	BGH3_HUMAN	Transforming growth factor-beta-induced protein ig-h3 OS=Homo sapiens GN=TGFBI PE=1 SV=1	75 kDa
B2MG_HUMAN	Beta-2-microglobulin OS=Homo sapiens GN=B2M PE=1 SV=1	14 kDa	B2MG_HUMAN	Beta-2-microglobulin OS=Homo sapiens GN=B2M PE=1 SV=1	14 kDa	C1TC_HUMAN	C-1-tetrahydrofolate synthase, cytoplasmic OS=Homo sapiens GN=MTHFD1 PE=1 SV=3	102 kDa	BUB3_HUMAN	Mitotic checkpoint protein BUB3 OS=Homo sapiens GN=BUB3 PE=1 SV=1	37 kDa
BAG2_HUMAN	BAG family molecular chaperone regulator 2 OS=Homo sapiens GN=BAG2 PE=1 SV=1	24 kDa	BAG2_HUMAN	BAG family molecular chaperone regulator 2 OS=Homo sapiens GN=BAG2 PE=1 SV=1	24 kDa	CAD13_HUMAN	Cadherin-13 OS=Homo sapiens GN=CDH13 PE=1 SV=1	78 kDa	CAD13_HUMAN	Cadherin-13 OS=Homo sapiens GN=CDH13 PE=1 SV=1	78 kDa
BASI_HUMAN	Basigin OS=Homo sapiens GN=BSG PE=1 SV=2	42 kDa	BASI_HUMAN	Basigin OS=Homo sapiens GN=BSG PE=1 SV=2	42 kDa	CALM1_HUMAN (+2)	Calmodulin-1 OS=Homo sapiens GN=CALM1 PE=1 SV=1	17 kDa	CALM1_HUMAN (+2)	Calmodulin-1 OS=Homo sapiens GN=CALM1 PE=1 SV=1	17 kDa
BASP1_HUMAN	Brain acid soluble protein 1 OS=Homo sapiens GN=BASP1 PE=1 SV=2	23 kDa	BASP1_HUMAN	Brain acid soluble protein 1 OS=Homo sapiens GN=BASP1 PE=1 SV=2	23 kDa	CAP1_HUMAN	Adenylyl cyclase-associated protein 1 OS=Homo sapiens GN=CAP1 PE=1 SV=5	52 kDa	CAP1_HUMAN	Adenylyl cyclase-associated protein 1 OS=Homo sapiens GN=CAP1 PE=1 SV=5	52 kDa
C1QBP_HUMAN	Complement component 1 Q subcomponent-binding protein, mitochondrial OS=Homo sapiens GN=C1QBP PE=1 SV=1	31 kDa	C1QBP_HUMAN	Complement component 1 Q subcomponent-binding protein, mitochondrial OS=Homo sapiens GN=C1QBP PE=1 SV=1	31 kDa	CAVN1_HUMAN	Caveolae-associated protein 1 OS=Homo sapiens GN=CAVIN1 PE=1 SV=1	43 kDa	CAVN1_HUMAN	Caveolae-associated protein 1 OS=Homo sapiens GN=CAVIN1 PE=1 SV=1	43 kDa
C1TC_HUMAN	C-1-tetrahydrofolate synthase, cytoplasmic OS=Homo sapiens GN=MTHFD1 PE=1 SV=3	102 kDa	C1TC_HUMAN	C-1-tetrahydrofolate synthase, cytoplasmic OS=Homo sapiens GN=MTHFD1 PE=1 SV=3	102 kDa	CBR1_HUMAN	Carbonyl reductase [NADPH] 1 OS=Homo sapiens GN=CBR1 PE=1 SV=3	30 kDa	CBR1_HUMAN	Carbonyl reductase [NADPH] 1 OS=Homo sapiens GN=CBR1 PE=1 SV=3	30 kDa
CAD13_HUMAN	Cadherin-13 OS=Homo sapiens GN=CDH13 PE=1 SV=1	78 kDa	CAD13_HUMAN	Cadherin-13 OS=Homo sapiens GN=CDH13 PE=1 SV=1	78 kDa	CD151_HUMAN	CD151 antigen OS=Homo sapiens GN=CD151 PE=1 SV=3	28 kDa	CD151_HUMAN	CD151 antigen OS=Homo sapiens GN=CD151 PE=1 SV=3	28 kDa
CALD1_HUMAN	Caldesmon OS=Homo sapiens GN=CALD1 PE=1 SV=3	93 kDa	CALD1_HUMAN	Caldesmon OS=Homo sapiens GN=CALD1 PE=1 SV=3	93 kDa	CD47_HUMAN	Leukocyte surface antigen CD47 OS=Homo sapiens GN=CD47 PE=1 SV=1	35 kDa	CD44_HUMAN	CD44 antigen OS=Homo sapiens GN=CD44 PE=1 SV=3	82 kDa
CALM1_HUMAN (+2)	Calmodulin-1 OS=Homo sapiens GN=CALM1 PE=1 SV=1	17 kDa	CALM1_HUMAN (+2)	Calmodulin-1 OS=Homo sapiens GN=CALM1 PE=1 SV=1	17 kDa	CD59_HUMAN	CD59 glycoprotein OS=Homo sapiens GN=CD59 PE=1 SV=1	14 kDa	CD47_HUMAN	Leukocyte surface antigen CD47 OS=Homo sapiens GN=CD47 PE=1 SV=1	35 kDa
CALR_HUMAN	Calreticulin OS=Homo sapiens GN=CALR PE=1 SV=1	48 kDa	CALR_HUMAN	Calreticulin OS=Homo sapiens GN=CALR PE=1 SV=1	48 kDa	CD81_HUMAN	CD81 antigen OS=Homo sapiens GN=CD81 PE=1 SV=1	26 kDa	CD59_HUMAN	CD59 glycoprotein OS=Homo sapiens GN=CD59 PE=1 SV=1	14 kDa
CALU_HUMAN	Calumenin OS=Homo sapiens GN=CALU PE=1 SV=2	37 kDa	CALU_HUMAN	Calumenin OS=Homo sapiens GN=CALU PE=1 SV=2	37 kDa	CD82_HUMAN	CD82 antigen OS=Homo sapiens GN=CD82 PE=1 SV=1	30 kDa	CD81_HUMAN	CD81 antigen OS=Homo sapiens GN=CD81 PE=1 SV=1	26 kDa
CALX_HUMAN	Calnexin OS=Homo sapiens GN=CANX PE=1 SV=2	68 kDa	CALX_HUMAN	Calnexin OS=Homo sapiens GN=CANX PE=1 SV=2	68 kDa	CDC42_HUMAN	Cell division control protein 42 homolog OS=Homo sapiens GN=CDC42 PE=1 SV=2	21 kDa	CD82_HUMAN	CD82 antigen OS=Homo sapiens GN=CD82 PE=1 SV=1	30 kDa
CAP1_HUMAN	Adenylyl cyclase-associated protein 1 OS=Homo sapiens GN=CAP1 PE=1 SV=5	52 kDa	CAP1_HUMAN	Adenylyl cyclase-associated protein 1 OS=Homo sapiens GN=CAP1 PE=1 SV=5	52 kDa	CHM4B_HUMAN	Charged multivesicular body protein 4b OS=Homo sapiens GN=CHMP4B PE=1 SV=1	25 kDa	CDC42_HUMAN	Cell division control protein 42 homolog OS=Homo sapiens GN=CDC42 PE=1 SV=2	21 kDa
CAPG_HUMAN	Macrophage-capping protein OS=Homo sapiens GN=CAPG PE=1 SV=2	38 kDa	CAPG_HUMAN	Macrophage-capping protein OS=Homo sapiens GN=CAPG PE=1 SV=2	38 kDa	CHSP1_HUMAN	Calcium-regulated heat-stable protein 1 OS=Homo sapiens GN=CARHSP1 PE=1 SV=2	16 kDa	CDK1_HUMAN	Cyclin-dependent kinase 1 OS=Homo sapiens GN=CDK1 PE=1 SV=3	34 kDa
CAPZB_HUMAN	F-actin-capping protein subunit beta OS=Homo sapiens GN=CAPZB PE=1 SV=4	31 kDa	CAPZB_HUMAN	F-actin-capping protein subunit beta OS=Homo sapiens GN=CAPZB PE=1 SV=4	31 kDa	CLH1_HUMAN	Clathrin heavy chain 1 OS=Homo sapiens GN=CLTC PE=1 SV=5	192 kDa	CHM4B_HUMAN	Charged multivesicular body protein 4b OS=Homo sapiens GN=CHMP4B PE=1 SV=1	25 kDa
CAVN1_HUMAN	Caveolae-associated protein 1 OS=Homo sapiens GN=CAVIN1 PE=1 SV=1	43 kDa	CAVN1_HUMAN	Caveolae-associated protein 1 OS=Homo sapiens GN=CAVIN1 PE=1 SV=1	43 kDa	CLIC1_HUMAN	Chloride intracellular channel protein 1 OS=Homo sapiens GN=CLIC1 PE=1 SV=4	27 kDa	CLH1_HUMAN	Clathrin heavy chain 1 OS=Homo sapiens GN=CLTC PE=1 SV=5	192 kDa
CAZA1_HUMAN	F-actin-capping protein subunit alpha-1 OS=Homo sapiens GN=CAPZA1 PE=1 SV=3	33 kDa	CAZA1_HUMAN	F-actin-capping protein subunit alpha-1 OS=Homo sapiens GN=CAPZA1 PE=1 SV=3	33 kDa	CNBP_HUMAN	Cellular nucleic acid-binding protein OS=Homo sapiens GN=CNBP PE=1 SV=1	19 kDa	CLIC1_HUMAN	Chloride intracellular channel protein 1 OS=Homo sapiens GN=CLIC1 PE=1 SV=4	27 kDa
CBR1_HUMAN	Carbonyl reductase [NADPH] 1 OS=Homo sapiens GN=CBR1 PE=1 SV=3	30 kDa	CBR1_HUMAN	Carbonyl reductase [NADPH] 1 OS=Homo sapiens GN=CBR1 PE=1 SV=3	30 kDa	CO1A1_HUMAN	Collagen alpha-1(I) chain OS=Homo sapiens GN=COL1A1 PE=1 SV=5	139 kDa	CN37_HUMAN	2',3'-cyclic-nucleotide 3'-phosphodiesterase OS=Homo sapiens GN=CNP PE=1 SV=2	48 kDa
CD151_HUMAN	CD151 antigen OS=Homo sapiens GN=CD151 PE=1 SV=3	28 kDa	CD151_HUMAN	CD151 antigen OS=Homo sapiens GN=CD151 PE=1 SV=3	28 kDa	CO6A1_HUMAN	Collagen alpha-1(VI) chain OS=Homo sapiens GN=COL6A1 PE=1 SV=3	109 kDa	CNBP_HUMAN	Cellular nucleic acid-binding protein OS=Homo sapiens GN=CNBP PE=1 SV=1	19 kDa
CD44_HUMAN	CD44 antigen OS=Homo sapiens GN=CD44 PE=1 SV=3	82 kDa	CD44_HUMAN	CD44 antigen OS=Homo sapiens GN=CD44 PE=1 SV=3	82 kDa	CO6A2_HUMAN	Collagen alpha-2(VI) chain OS=Homo sapiens GN=COL6A2 PE=1 SV=4	109 kDa	CO1A1_HUMAN	Collagen alpha-1(I) chain OS=Homo sapiens GN=COL1A1 PE=1 SV=5	139 kDa
CD47_HUMAN	Leukocyte surface antigen CD47 OS=Homo sapiens GN=CD47 PE=1 SV=1	35 kDa	CD47_HUMAN	Leukocyte surface antigen CD47 OS=Homo sapiens GN=CD47 PE=1 SV=1	35 kDa	CO6A3_HUMAN	Collagen alpha-3(VI) chain OS=Homo sapiens GN=COL6A3 PE=1 SV=5	344 kDa	CO6A1_HUMAN	Collagen alpha-1(VI) chain OS=Homo sapiens GN=COL6A1 PE=1 SV=3	109 kDa
CD59_HUMAN	CD59 glycoprotein OS=Homo sapiens GN=CD59 PE=1 SV=1	14 kDa	CD59_HUMAN	CD59 glycoprotein OS=Homo sapiens GN=CD59 PE=1 SV=1	14 kDa	COCA1_HUMAN	Collagen alpha-1(XII) chain OS=Homo sapiens GN=COL12A1 PE=1 SV=2	333 kDa	CO6A2_HUMAN	Collagen alpha-2(VI) chain OS=Homo sapiens GN=COL6A2 PE=1 SV=4	109 kDa
CD81_HUMAN	CD81 antigen OS=Homo sapiens GN=CD81 PE=1 SV=1	26 kDa	CD82_HUMAN	CD82 antigen OS=Homo sapiens GN=CD82 PE=1 SV=1	30 kDa	COF1_HUMAN	Cofilin-1 OS=Homo sapiens GN=CFL1 PE=1 SV=3	19 kDa	CO6A3_HUMAN	Collagen alpha-3(VI) chain OS=Homo sapiens GN=COL6A3 PE=1 SV=5	344 kDa
CD82_HUMAN	CD82 antigen OS=Homo sapiens GN=CD82 PE=1 SV=1	30 kDa	CD97_HUMAN	CD97 antigen OS=Homo sapiens GN=CD97 PE=1 SV=4	92 kDa	COPA_HUMAN	Coatomer subunit alpha OS=Homo sapiens GN=COPA PE=1 SV=2	138 kDa	COCA1_HUMAN	Collagen alpha-1(XII) chain OS=Homo sapiens GN=COL12A1 PE=1 SV=2	333 kDa
CD97_HUMAN	CD97 antigen OS=Homo sapiens GN=CD97 PE=1 SV=4	92 kDa	CDC37_HUMAN	Hsp90 co-chaperone Cdc37 OS=Homo sapiens GN=CDC37 PE=1 SV=1	44 kDa	COPG1_HUMAN	Coatomer subunit gamma-1 OS=Homo sapiens GN=COPG1 PE=1 SV=1	98 kDa	COF1_HUMAN	Cofilin-1 OS=Homo sapiens GN=CFL1 PE=1 SV=3	19 kDa
CDC37_HUMAN	Hsp90 co-chaperone Cdc37 OS=Homo sapiens GN=CDC37 PE=1 SV=1	44 kDa	CDC42_HUMAN	Cell division control protein 42 homolog OS=Homo sapiens GN=CDC42 PE=1 SV=2	21 kDa	COR1C_HUMAN	Coronin-1C OS=Homo sapiens GN=CORO1C PE=1 SV=1	53 kDa	COPA_HUMAN	Coatomer subunit alpha OS=Homo sapiens GN=COPA PE=1 SV=2	138 kDa
CDC42_HUMAN	Cell division control protein 42 homolog OS=Homo sapiens GN=CDC42 PE=1 SV=2	21 kDa	CDV3_HUMAN	Protein CDV3 homolog OS=Homo sapiens GN=CDV3 PE=1 SV=1	27 kDa	CPNE1_HUMAN	Copine-1 OS=Homo sapiens GN=CPNE1 PE=1 SV=1	59 kDa	COR1C_HUMAN	Coronin-1C OS=Homo sapiens GN=CORO1C PE=1 SV=1	53 kDa
CDK1_HUMAN	Cyclin-dependent kinase 1 OS=Homo sapiens GN=CDK1 PE=1 SV=3	34 kDa	CH10_HUMAN	10 kDa heat shock protein, mitochondrial OS=Homo sapiens GN=HSPE1 PE=1 SV=2	11 kDa	CTL2_HUMAN	Choline transporter-like protein 2 OS=Homo sapiens GN=SLC44A2 PE=1 SV=3	80 kDa	CPNE1_HUMAN	Copine-1 OS=Homo sapiens GN=CPNE1 PE=1 SV=1	59 kDa
CDV3_HUMAN	Protein CDV3 homolog OS=Homo sapiens GN=CDV3 PE=1 SV=1	27 kDa	CHM4B_HUMAN	Charged multivesicular body protein 4b OS=Homo sapiens GN=CHMP4B PE=1 SV=1	25 kDa	CTNA1_HUMAN	Catenin alpha-1 OS=Homo sapiens GN=CTNNA1 PE=1 SV=1	100 kDa	CTL2_HUMAN	Choline transporter-like protein 2 OS=Homo sapiens GN=SLC44A2 PE=1 SV=3	80 kDa
CH10_HUMAN	10 kDa heat shock protein, mitochondrial OS=Homo sapiens GN=HSPE1 PE=1 SV=2	11 kDa	CHSP1_HUMAN	Calcium-regulated heat-stable protein 1 OS=Homo sapiens GN=CARHSP1 PE=1 SV=2	16 kDa	CXA1_HUMAN	Gap junction alpha-1 protein OS=Homo sapiens GN=GJA1 PE=1 SV=2	43 kDa	CTNA1_HUMAN	Catenin alpha-1 OS=Homo sapiens GN=CTNNA1 PE=1 SV=1	100 kDa
CHM4B_HUMAN	Charged multivesicular body protein 4b OS=Homo sapiens GN=CHMP4B PE=1 SV=1	25 kDa	CLH1_HUMAN	Clathrin heavy chain 1 OS=Homo sapiens GN=CLTC PE=1 SV=5	192 kDa	CXG1_HUMAN	Gap junction gamma-1 protein OS=Homo sapiens GN=GJC1 PE=1 SV=2	45 kDa	CTNB1_HUMAN	Catenin beta-1 OS=Homo sapiens GN=CTNNB1 PE=1 SV=1	85 kDa
CHSP1_HUMAN	Calcium-regulated heat-stable protein 1 OS=Homo sapiens GN=CARHSP1 PE=1 SV=2	16 kDa	CLIC1_HUMAN	Chloride intracellular channel protein 1 OS=Homo sapiens GN=CLIC1 PE=1 SV=4	27 kDa	CSPG2_HUMAN	Versican core protein OS=Homo sapiens GN=VCAN PE=1 SV=3	373 kDa	CXA1_HUMAN	Gap junction alpha-1 protein OS=Homo sapiens GN=GJA1 PE=1 SV=2	43 kDa
CLH1_HUMAN	Clathrin heavy chain 1 OS=Homo sapiens GN=CLTC PE=1 SV=5	192 kDa	CN37_HUMAN	2',3'-cyclic-nucleotide 3'-phosphodiesterase OS=Homo sapiens GN=CNP PE=1 SV=2	48 kDa	CSPG4_HUMAN	Chondroitin sulfate proteoglycan 4 OS=Homo sapiens GN=CSPG4 PE=1 SV=2	251 kDa	CXG1_HUMAN	Gap junction gamma-1 protein OS=Homo sapiens GN=GJC1 PE=1 SV=2	45 kDa
CLIC1_HUMAN	Chloride intracellular channel protein 1 OS=Homo sapiens GN=CLIC1 PE=1 SV=4	27 kDa	CNBP_HUMAN	Cellular nucleic acid-binding protein OS=Homo sapiens GN=CNBP PE=1 SV=1	19 kDa	DAF_HUMAN	Complement decay-accelerating factor OS=Homo sapiens GN=CD55 PE=1 SV=4	41 kDa	CSPG2_HUMAN	Versican core protein OS=Homo sapiens GN=VCAN PE=1 SV=3	373 kDa
CN37_HUMAN	2',3'-cyclic-nucleotide 3'-phosphodiesterase OS=Homo sapiens GN=CNP PE=1 SV=2	48 kDa	COF1_HUMAN	Cofilin-1 OS=Homo sapiens GN=CFL1 PE=1 SV=3	19 kDa	DC1I2_HUMAN	Cytoplasmic dynein 1 intermediate chain 2 OS=Homo sapiens GN=DYNC1I2 PE=1 SV=3	71 kDa	CSPG4_HUMAN	Chondroitin sulfate proteoglycan 4 OS=Homo sapiens GN=CSPG4 PE=1 SV=2	251 kDa
CNBP_HUMAN	Cellular nucleic acid-binding protein OS=Homo sapiens GN=CNBP PE=1 SV=1	19 kDa	COF2_HUMAN	Cofilin-2 OS=Homo sapiens GN=CFL2 PE=1 SV=1	19 kDa	DDX17_HUMAN	Probable ATP-dependent RNA helicase DDX17 OS=Homo sapiens GN=DDX17 PE=1 SV=2	80 kDa	CSRP1_HUMAN	Cysteine and glycine-rich protein 1 OS=Homo sapiens GN=CSRP1 PE=1 SV=3	21 kDa
COF1_HUMAN	Cofilin-1 OS=Homo sapiens GN=CFL1 PE=1 SV=3	19 kDa	COPA_HUMAN	Coatomer subunit alpha OS=Homo sapiens GN=COPA PE=1 SV=2	138 kDa	DDX6_HUMAN	Probable ATP-dependent RNA helicase DDX6 OS=Homo sapiens GN=DDX6 PE=1 SV=2	54 kDa	DC1I2_HUMAN	Cytoplasmic dynein 1 intermediate chain 2 OS=Homo sapiens GN=DYNC1I2 PE=1 SV=3	71 kDa
COF2_HUMAN	Cofilin-2 OS=Homo sapiens GN=CFL2 PE=1 SV=1	19 kDa	COR1B_HUMAN	Coronin-1B OS=Homo sapiens GN=CORO1B PE=1 SV=1	54 kDa	DEST_HUMAN	Destrin OS=Homo sapiens GN=DSTN PE=1 SV=3	19 kDa	DDX17_HUMAN	Probable ATP-dependent RNA helicase DDX17 OS=Homo sapiens GN=DDX17 PE=1 SV=2	80 kDa
COPA_HUMAN	Coatomer subunit alpha OS=Homo sapiens GN=COPA PE=1 SV=2	138 kDa	COR1C_HUMAN	Coronin-1C OS=Homo sapiens GN=CORO1C PE=1 SV=1	53 kDa	DHX9_HUMAN	ATP-dependent RNA helicase A OS=Homo sapiens GN=DHX9 PE=1 SV=4	141 kDa	DEST_HUMAN	Destrin OS=Homo sapiens GN=DSTN PE=1 SV=3	19 kDa
COPG1_HUMAN	Coatomer subunit gamma-1 OS=Homo sapiens GN=COPG1 PE=1 SV=1	98 kDa	COTL1_HUMAN	Coactosin-like protein OS=Homo sapiens GN=COTL1 PE=1 SV=3	16 kDa	DNJA1_HUMAN	DnaJ homolog subfamily A member 1 OS=Homo sapiens GN=DNAJA1 PE=1 SV=2	45 kDa	DHX9_HUMAN	ATP-dependent RNA helicase A OS=Homo sapiens GN=DHX9 PE=1 SV=4	141 kDa
COR1B_HUMAN	Coronin-1B OS=Homo sapiens GN=CORO1B PE=1 SV=1	54 kDa	CPNE1_HUMAN	Copine-1 OS=Homo sapiens GN=CPNE1 PE=1 SV=1	59 kDa	DPP4_HUMAN	Dipeptidyl peptidase 4 OS=Homo sapiens GN=DPP4 PE=1 SV=2	88 kDa	DNJA1_HUMAN	DnaJ homolog subfamily A member 1 OS=Homo sapiens GN=DNAJA1 PE=1 SV=2	45 kDa
COR1C_HUMAN	Coronin-1C OS=Homo sapiens GN=CORO1C PE=1 SV=1	53 kDa	CTL2_HUMAN	Choline transporter-like protein 2 OS=Homo sapiens GN=SLC44A2 PE=1 SV=3	80 kDa	DPYL2_HUMAN	Dihydropyrimidinase-related protein 2 OS=Homo sapiens GN=DPYSL2 PE=1 SV=1	62 kDa	DPP4_HUMAN	Dipeptidyl peptidase 4 OS=Homo sapiens GN=DPP4 PE=1 SV=2	88 kDa
COTL1_HUMAN	Coactosin-like protein OS=Homo sapiens GN=COTL1 PE=1 SV=3	16 kDa	CTNA1_HUMAN	Catenin alpha-1 OS=Homo sapiens GN=CTNNA1 PE=1 SV=1	100 kDa	DPYL3_HUMAN	Dihydropyrimidinase-related protein 3 OS=Homo sapiens GN=DPYSL3 PE=1 SV=1	62 kDa	DPYL2_HUMAN	Dihydropyrimidinase-related protein 2 OS=Homo sapiens GN=DPYSL2 PE=1 SV=1	62 kDa
CTL2_HUMAN	Choline transporter-like protein 2 OS=Homo sapiens GN=SLC44A2 PE=1 SV=3	80 kDa	CTNB1_HUMAN	Catenin beta-1 OS=Homo sapiens GN=CTNNB1 PE=1 SV=1	85 kDa	DX39A_HUMAN	ATP-dependent RNA helicase DDX39A OS=Homo sapiens GN=DDX39A PE=1 SV=2	49 kDa	DPYL3_HUMAN	Dihydropyrimidinase-related protein 3 OS=Homo sapiens GN=DPYSL3 PE=1 SV=1	62 kDa
CTNA1_HUMAN	Catenin alpha-1 OS=Homo sapiens GN=CTNNA1 PE=1 SV=1	100 kDa	CTND1_HUMAN	Catenin delta-1 OS=Homo sapiens GN=CTNND1 PE=1 SV=1	108 kDa	EDIL3_HUMAN	EGF-like repeat and discoidin I-like domain-containing protein 3 OS=Homo sapiens GN=EDIL3 PE=1 SV=1	54 kDa	DX39A_HUMAN	ATP-dependent RNA helicase DDX39A OS=Homo sapiens GN=DDX39A PE=1 SV=2	49 kDa
CTNB1_HUMAN	Catenin beta-1 OS=Homo sapiens GN=CTNNB1 PE=1 SV=1	85 kDa	CXA1_HUMAN	Gap junction alpha-1 protein OS=Homo sapiens GN=GJA1 PE=1 SV=2	43 kDa	EF1A1_HUMAN (+1)	Elongation factor 1-alpha 1 OS=Homo sapiens GN=EEF1A1 PE=1 SV=1	50 kDa	DYHC1_HUMAN	Cytoplasmic dynein 1 heavy chain 1 OS=Homo sapiens GN=DYNC1H1 PE=1 SV=5	532 kDa
CTND1_HUMAN	Catenin delta-1 OS=Homo sapiens GN=CTNND1 PE=1 SV=1	108 kDa	CSRP1_HUMAN	Cysteine and glycine-rich protein 1 OS=Homo sapiens GN=CSRP1 PE=1 SV=3	21 kDa	EF1B_HUMAN	Elongation factor 1-beta OS=Homo sapiens GN=EEF1B2 PE=1 SV=3	25 kDa	E41L2_HUMAN	Band 4.1-like protein 2 OS=Homo sapiens GN=EPB41L2 PE=1 SV=1	113 kDa
CXA1_HUMAN	Gap junction alpha-1 protein OS=Homo sapiens GN=GJA1 PE=1 SV=2	43 kDa	DAF_HUMAN	Complement decay-accelerating factor OS=Homo sapiens GN=CD55 PE=1 SV=4	41 kDa	EF1G_HUMAN	Elongation factor 1-gamma OS=Homo sapiens GN=EEF1G PE=1 SV=3	50 kDa	EDIL3_HUMAN	EGF-like repeat and discoidin I-like domain-containing protein 3 OS=Homo sapiens GN=EDIL3 PE=1 SV=1	54 kDa
CSRP1_HUMAN	Cysteine and glycine-rich protein 1 OS=Homo sapiens GN=CSRP1 PE=1 SV=3	21 kDa	DBNL_HUMAN	Drebrin-like protein OS=Homo sapiens GN=DBNL PE=1 SV=1	48 kDa	EF2_HUMAN	Elongation factor 2 OS=Homo sapiens GN=EEF2 PE=1 SV=4	95 kDa	EF1A1_HUMAN (+1)	Elongation factor 1-alpha 1 OS=Homo sapiens GN=EEF1A1 PE=1 SV=1	50 kDa
DAF_HUMAN	Complement decay-accelerating factor OS=Homo sapiens GN=CD55 PE=1 SV=4	41 kDa	DC1I2_HUMAN	Cytoplasmic dynein 1 intermediate chain 2 OS=Homo sapiens GN=DYNC1I2 PE=1 SV=3	71 kDa	EHD2_HUMAN	EH domain-containing protein 2 OS=Homo sapiens GN=EHD2 PE=1 SV=2	61 kDa	EF1B_HUMAN	Elongation factor 1-beta OS=Homo sapiens GN=EEF1B2 PE=1 SV=3	25 kDa
DC1I2_HUMAN	Cytoplasmic dynein 1 intermediate chain 2 OS=Homo sapiens GN=DYNC1I2 PE=1 SV=3	71 kDa	DEST_HUMAN	Destrin OS=Homo sapiens GN=DSTN PE=1 SV=3	19 kDa	EHD4_HUMAN	EH domain-containing protein 4 OS=Homo sapiens GN=EHD4 PE=1 SV=1	61 kDa	EF2_HUMAN	Elongation factor 2 OS=Homo sapiens GN=EEF2 PE=1 SV=4	95 kDa
DC1L2_HUMAN	Cytoplasmic dynein 1 light intermediate chain 2 OS=Homo sapiens GN=DYNC1LI2 PE=1 SV=1	54 kDa	DNJA1_HUMAN	DnaJ homolog subfamily A member 1 OS=Homo sapiens GN=DNAJA1 PE=1 SV=2	45 kDa	EIF3C_HUMAN	Eukaryotic translation initiation factor 3 subunit C OS=Homo sapiens GN=EIF3C PE=1 SV=1	105 kDa	EGLN_HUMAN	Endoglin OS=Homo sapiens GN=ENG PE=1 SV=2	71 kDa
DDX3X_HUMAN	ATP-dependent RNA helicase DDX3X OS=Homo sapiens GN=DDX3X PE=1 SV=3	73 kDa	DPP4_HUMAN	Dipeptidyl peptidase 4 OS=Homo sapiens GN=DPP4 PE=1 SV=2	88 kDa	EIF3I_HUMAN	Eukaryotic translation initiation factor 3 subunit I OS=Homo sapiens GN=EIF3I PE=1 SV=1	37 kDa	EHD2_HUMAN	EH domain-containing protein 2 OS=Homo sapiens GN=EHD2 PE=1 SV=2	61 kDa
DDX6_HUMAN	Probable ATP-dependent RNA helicase DDX6 OS=Homo sapiens GN=DDX6 PE=1 SV=2	54 kDa	DPYL2_HUMAN	Dihydropyrimidinase-related protein 2 OS=Homo sapiens GN=DPYSL2 PE=1 SV=1	62 kDa	EMIL1_HUMAN	EMILIN-1 OS=Homo sapiens GN=EMILIN1 PE=1 SV=3	107 kDa	EHD4_HUMAN	EH domain-containing protein 4 OS=Homo sapiens GN=EHD4 PE=1 SV=1	61 kDa
DEST_HUMAN	Destrin OS=Homo sapiens GN=DSTN PE=1 SV=3	19 kDa	DPYL3_HUMAN	Dihydropyrimidinase-related protein 3 OS=Homo sapiens GN=DPYSL3 PE=1 SV=1	62 kDa	ENOA_HUMAN	Alpha-enolase OS=Homo sapiens GN=ENO1 PE=1 SV=2	47 kDa	EIF3I_HUMAN	Eukaryotic translation initiation factor 3 subunit I OS=Homo sapiens GN=EIF3I PE=1 SV=1	37 kDa
DPP4_HUMAN	Dipeptidyl peptidase 4 OS=Homo sapiens GN=DPP4 PE=1 SV=2	88 kDa	DREB_HUMAN	Drebrin OS=Homo sapiens GN=DBN1 PE=1 SV=4	71 kDa	EPHA2_HUMAN	Ephrin type-A receptor 2 OS=Homo sapiens GN=EPHA2 PE=1 SV=2	108 kDa	EMIL1_HUMAN	EMILIN-1 OS=Homo sapiens GN=EMILIN1 PE=1 SV=3	107 kDa
DPYL2_HUMAN	Dihydropyrimidinase-related protein 2 OS=Homo sapiens GN=DPYSL2 PE=1 SV=1	62 kDa	DX39A_HUMAN	ATP-dependent RNA helicase DDX39A OS=Homo sapiens GN=DDX39A PE=1 SV=2	49 kDa	EVA1B_HUMAN	Protein eva-1 homolog B OS=Homo sapiens GN=EVA1B PE=1 SV=1	18 kDa	ENOA_HUMAN	Alpha-enolase OS=Homo sapiens GN=ENO1 PE=1 SV=2	47 kDa
DPYL3_HUMAN	Dihydropyrimidinase-related protein 3 OS=Homo sapiens GN=DPYSL3 PE=1 SV=1	62 kDa	DYHC1_HUMAN	Cytoplasmic dynein 1 heavy chain 1 OS=Homo sapiens GN=DYNC1H1 PE=1 SV=5	532 kDa	EZRI_HUMAN	Ezrin OS=Homo sapiens GN=EZR PE=1 SV=4	69 kDa	ENOG_HUMAN	Gamma-enolase OS=Homo sapiens GN=ENO2 PE=1 SV=3	47 kDa
DREB_HUMAN	Drebrin OS=Homo sapiens GN=DBN1 PE=1 SV=4	71 kDa	E41L2_HUMAN	Band 4.1-like protein 2 OS=Homo sapiens GN=EPB41L2 PE=1 SV=1	113 kDa	FAS_HUMAN	Fatty acid synthase OS=Homo sapiens GN=FASN PE=1 SV=3	273 kDa	EPHA2_HUMAN	Ephrin type-A receptor 2 OS=Homo sapiens GN=EPHA2 PE=1 SV=2	108 kDa
DX39A_HUMAN	ATP-dependent RNA helicase DDX39A OS=Homo sapiens GN=DDX39A PE=1 SV=2	49 kDa	EDIL3_HUMAN	EGF-like repeat and discoidin I-like domain-containing protein 3 OS=Homo sapiens GN=EDIL3 PE=1 SV=1	54 kDa	FBLN2_HUMAN	Fibulin-2 OS=Homo sapiens GN=FBLN2 PE=1 SV=2	127 kDa	EVA1B_HUMAN	Protein eva-1 homolog B OS=Homo sapiens GN=EVA1B PE=1 SV=1	18 kDa
DYHC1_HUMAN	Cytoplasmic dynein 1 heavy chain 1 OS=Homo sapiens GN=DYNC1H1 PE=1 SV=5	532 kDa	EF1A1_HUMAN (+1)	Elongation factor 1-alpha 1 OS=Homo sapiens GN=EEF1A1 PE=1 SV=1	50 kDa	FINC_HUMAN	Fibronectin OS=Homo sapiens GN=FN1 PE=1 SV=4	263 kDa	EZRI_HUMAN	Ezrin OS=Homo sapiens GN=EZR PE=1 SV=4	69 kDa
E41L2_HUMAN	Band 4.1-like protein 2 OS=Homo sapiens GN=EPB41L2 PE=1 SV=1	113 kDa	EF1B_HUMAN	Elongation factor 1-beta OS=Homo sapiens GN=EEF1B2 PE=1 SV=3	25 kDa	FLNA_HUMAN	Filamin-A OS=Homo sapiens GN=FLNA PE=1 SV=4	281 kDa	FAS_HUMAN	Fatty acid synthase OS=Homo sapiens GN=FASN PE=1 SV=3	273 kDa
EDIL3_HUMAN	EGF-like repeat and discoidin I-like domain-containing protein 3 OS=Homo sapiens GN=EDIL3 PE=1 SV=1	54 kDa	EF1D_HUMAN	Elongation factor 1-delta OS=Homo sapiens GN=EEF1D PE=1 SV=5	31 kDa	FLNB_HUMAN	Filamin-B OS=Homo sapiens GN=FLNB PE=1 SV=2	278 kDa	FBLN2_HUMAN	Fibulin-2 OS=Homo sapiens GN=FBLN2 PE=1 SV=2	127 kDa
EF1A1_HUMAN (+1)	Elongation factor 1-alpha 1 OS=Homo sapiens GN=EEF1A1 PE=1 SV=1	50 kDa	EF1G_HUMAN	Elongation factor 1-gamma OS=Homo sapiens GN=EEF1G PE=1 SV=3	50 kDa	FLOT2_HUMAN	Flotillin-2 OS=Homo sapiens GN=FLOT2 PE=1 SV=2	47 kDa	FINC_HUMAN	Fibronectin OS=Homo sapiens GN=FN1 PE=1 SV=4	263 kDa
EF1B_HUMAN	Elongation factor 1-beta OS=Homo sapiens GN=EEF1B2 PE=1 SV=3	25 kDa	EF2_HUMAN	Elongation factor 2 OS=Homo sapiens GN=EEF2 PE=1 SV=4	95 kDa	FPRP_HUMAN	Prostaglandin F2 receptor negative regulator OS=Homo sapiens GN=PTGFRN PE=1 SV=2	99 kDa	FKB1A_HUMAN	Peptidyl-prolyl cis-trans isomerase FKBP1A OS=Homo sapiens GN=FKBP1A PE=1 SV=2	12 kDa
EF1D_HUMAN	Elongation factor 1-delta OS=Homo sapiens GN=EEF1D PE=1 SV=5	31 kDa	EFTU_HUMAN	Elongation factor Tu, mitochondrial OS=Homo sapiens GN=TUFM PE=1 SV=2	50 kDa	FRIH_HUMAN	Ferritin heavy chain OS=Homo sapiens GN=FTH1 PE=1 SV=2	21 kDa	FLNA_HUMAN	Filamin-A OS=Homo sapiens GN=FLNA PE=1 SV=4	281 kDa
EF1G_HUMAN	Elongation factor 1-gamma OS=Homo sapiens GN=EEF1G PE=1 SV=3	50 kDa	EGFR_HUMAN	Epidermal growth factor receptor OS=Homo sapiens GN=EGFR PE=1 SV=2	134 kDa	FSCN1_HUMAN	Fascin OS=Homo sapiens GN=FSCN1 PE=1 SV=3	55 kDa	FLNB_HUMAN	Filamin-B OS=Homo sapiens GN=FLNB PE=1 SV=2	278 kDa
EF2_HUMAN	Elongation factor 2 OS=Homo sapiens GN=EEF2 PE=1 SV=4	95 kDa	EGLN_HUMAN	Endoglin OS=Homo sapiens GN=ENG PE=1 SV=2	71 kDa	G3P_HUMAN	Glyceraldehyde-3-phosphate dehydrogenase OS=Homo sapiens GN=GAPDH PE=1 SV=3	36 kDa	FLOT2_HUMAN	Flotillin-2 OS=Homo sapiens GN=FLOT2 PE=1 SV=2	47 kDa
EFTU_HUMAN	Elongation factor Tu, mitochondrial OS=Homo sapiens GN=TUFM PE=1 SV=2	50 kDa	EHD2_HUMAN	EH domain-containing protein 2 OS=Homo sapiens GN=EHD2 PE=1 SV=2	61 kDa	G6PD_HUMAN	Glucose-6-phosphate 1-dehydrogenase OS=Homo sapiens GN=G6PD PE=1 SV=4	59 kDa	FPRP_HUMAN	Prostaglandin F2 receptor negative regulator OS=Homo sapiens GN=PTGFRN PE=1 SV=2	99 kDa
EGFR_HUMAN	Epidermal growth factor receptor OS=Homo sapiens GN=EGFR PE=1 SV=2	134 kDa	EHD4_HUMAN	EH domain-containing protein 4 OS=Homo sapiens GN=EHD4 PE=1 SV=1	61 kDa	GANAB_HUMAN	Neutral alpha-glucosidase AB OS=Homo sapiens GN=GANAB PE=1 SV=3	107 kDa	FRIH_HUMAN	Ferritin heavy chain OS=Homo sapiens GN=FTH1 PE=1 SV=2	21 kDa
EGLN_HUMAN	Endoglin OS=Homo sapiens GN=ENG PE=1 SV=2	71 kDa	EIF3C_HUMAN	Eukaryotic translation initiation factor 3 subunit C OS=Homo sapiens GN=EIF3C PE=1 SV=1	105 kDa	GAPR1_HUMAN	Golgi-associated plant pathogenesis-related protein 1 OS=Homo sapiens GN=GLIPR2 PE=1 SV=3	17 kDa	FSCN1_HUMAN	Fascin OS=Homo sapiens GN=FSCN1 PE=1 SV=3	55 kDa
EHD2_HUMAN	EH domain-containing protein 2 OS=Homo sapiens GN=EHD2 PE=1 SV=2	61 kDa	EIF3H_HUMAN	Eukaryotic translation initiation factor 3 subunit H OS=Homo sapiens GN=EIF3H PE=1 SV=1	40 kDa	GARS_HUMAN	Glycine--tRNA ligase OS=Homo sapiens GN=GARS PE=1 SV=3	83 kDa	G3P_HUMAN	Glyceraldehyde-3-phosphate dehydrogenase OS=Homo sapiens GN=GAPDH PE=1 SV=3	36 kDa
EHD4_HUMAN	EH domain-containing protein 4 OS=Homo sapiens GN=EHD4 PE=1 SV=1	61 kDa	EIF3I_HUMAN	Eukaryotic translation initiation factor 3 subunit I OS=Homo sapiens GN=EIF3I PE=1 SV=1	37 kDa	GBB1_HUMAN	Guanine nucleotide-binding protein G(I)/G(S)/G(T) subunit beta-1 OS=Homo sapiens GN=GNB1 PE=1 SV=3	37 kDa	G6PD_HUMAN	Glucose-6-phosphate 1-dehydrogenase OS=Homo sapiens GN=G6PD PE=1 SV=4	59 kDa
EIF3C_HUMAN	Eukaryotic translation initiation factor 3 subunit C OS=Homo sapiens GN=EIF3C PE=1 SV=1	105 kDa	EMP3_HUMAN	Epithelial membrane protein 3 OS=Homo sapiens GN=EMP3 PE=1 SV=1	18 kDa	GBB2_HUMAN	Guanine nucleotide-binding protein G(I)/G(S)/G(T) subunit beta-2 OS=Homo sapiens GN=GNB2 PE=1 SV=3	37 kDa	GANAB_HUMAN	Neutral alpha-glucosidase AB OS=Homo sapiens GN=GANAB PE=1 SV=3	107 kDa
EIF3H_HUMAN	Eukaryotic translation initiation factor 3 subunit H OS=Homo sapiens GN=EIF3H PE=1 SV=1	40 kDa	ENOA_HUMAN	Alpha-enolase OS=Homo sapiens GN=ENO1 PE=1 SV=2	47 kDa	GBG12_HUMAN	Guanine nucleotide-binding protein G(I)/G(S)/G(O) subunit gamma-12 OS=Homo sapiens GN=GNG12 PE=1 SV=3	8 kDa	GAPR1_HUMAN	Golgi-associated plant pathogenesis-related protein 1 OS=Homo sapiens GN=GLIPR2 PE=1 SV=3	17 kDa
EIF3I_HUMAN	Eukaryotic translation initiation factor 3 subunit I OS=Homo sapiens GN=EIF3I PE=1 SV=1	37 kDa	ENOG_HUMAN	Gamma-enolase OS=Homo sapiens GN=ENO2 PE=1 SV=3	47 kDa	GDIB_HUMAN	Rab GDP dissociation inhibitor beta OS=Homo sapiens GN=GDI2 PE=1 SV=2	51 kDa	GARS_HUMAN	Glycine--tRNA ligase OS=Homo sapiens GN=GARS PE=1 SV=3	83 kDa
EMP3_HUMAN	Epithelial membrane protein 3 OS=Homo sapiens GN=EMP3 PE=1 SV=1	18 kDa	ENPL_HUMAN	Endoplasmin OS=Homo sapiens GN=HSP90B1 PE=1 SV=1	92 kDa	GDIR1_HUMAN	Rho GDP-dissociation inhibitor 1 OS=Homo sapiens GN=ARHGDIA PE=1 SV=3	23 kDa	GBB1_HUMAN	Guanine nucleotide-binding protein G(I)/G(S)/G(T) subunit beta-1 OS=Homo sapiens GN=GNB1 PE=1 SV=3	37 kDa
ENOA_HUMAN	Alpha-enolase OS=Homo sapiens GN=ENO1 PE=1 SV=2	47 kDa	ENPP1_HUMAN	Ectonucleotide pyrophosphatase/phosphodiesterase family member 1 OS=Homo sapiens GN=ENPP1 PE=1 SV=2	105 kDa	GELS_HUMAN	Gelsolin OS=Homo sapiens GN=GSN PE=1 SV=1	86 kDa	GBB2_HUMAN	Guanine nucleotide-binding protein G(I)/G(S)/G(T) subunit beta-2 OS=Homo sapiens GN=GNB2 PE=1 SV=3	37 kDa
ENOG_HUMAN	Gamma-enolase OS=Homo sapiens GN=ENO2 PE=1 SV=3	47 kDa	EPHA2_HUMAN	Ephrin type-A receptor 2 OS=Homo sapiens GN=EPHA2 PE=1 SV=2	108 kDa	GLYM_HUMAN	Serine hydroxymethyltransferase, mitochondrial OS=Homo sapiens GN=SHMT2 PE=1 SV=3	56 kDa	GBG12_HUMAN	Guanine nucleotide-binding protein G(I)/G(S)/G(O) subunit gamma-12 OS=Homo sapiens GN=GNG12 PE=1 SV=3	8 kDa
ENPL_HUMAN	Endoplasmin OS=Homo sapiens GN=HSP90B1 PE=1 SV=1	92 kDa	ESYT1_HUMAN	Extended synaptotagmin-1 OS=Homo sapiens GN=ESYT1 PE=1 SV=1	123 kDa	GNAI2_HUMAN	Guanine nucleotide-binding protein G(i) subunit alpha-2 OS=Homo sapiens GN=GNAI2 PE=1 SV=3	40 kDa	GDIB_HUMAN	Rab GDP dissociation inhibitor beta OS=Homo sapiens GN=GDI2 PE=1 SV=2	51 kDa
ENPP1_HUMAN	Ectonucleotide pyrophosphatase/phosphodiesterase family member 1 OS=Homo sapiens GN=ENPP1 PE=1 SV=2	105 kDa	ETFA_HUMAN	Electron transfer flavoprotein subunit alpha, mitochondrial OS=Homo sapiens GN=ETFA PE=1 SV=1	35 kDa	GREM1_HUMAN	Gremlin-1 OS=Homo sapiens GN=GREM1 PE=1 SV=1	21 kDa	GDIR1_HUMAN	Rho GDP-dissociation inhibitor 1 OS=Homo sapiens GN=ARHGDIA PE=1 SV=3	23 kDa
EPHA2_HUMAN	Ephrin type-A receptor 2 OS=Homo sapiens GN=EPHA2 PE=1 SV=2	108 kDa	EZRI_HUMAN	Ezrin OS=Homo sapiens GN=EZR PE=1 SV=4	69 kDa	GRN_HUMAN	Granulins OS=Homo sapiens GN=GRN PE=1 SV=2	64 kDa	GELS_HUMAN	Gelsolin OS=Homo sapiens GN=GSN PE=1 SV=1	86 kDa
ESYT1_HUMAN	Extended synaptotagmin-1 OS=Homo sapiens GN=ESYT1 PE=1 SV=1	123 kDa	FAS_HUMAN	Fatty acid synthase OS=Homo sapiens GN=FASN PE=1 SV=3	273 kDa	GRP75_HUMAN	Stress-70 protein, mitochondrial OS=Homo sapiens GN=HSPA9 PE=1 SV=2	74 kDa	GLYM_HUMAN	Serine hydroxymethyltransferase, mitochondrial OS=Homo sapiens GN=SHMT2 PE=1 SV=3	56 kDa
ETFA_HUMAN	Electron transfer flavoprotein subunit alpha, mitochondrial OS=Homo sapiens GN=ETFA PE=1 SV=1	35 kDa	FHL2_HUMAN	Four and a half LIM domains protein 2 OS=Homo sapiens GN=FHL2 PE=1 SV=3	32 kDa	GTR1_HUMAN	Solute carrier family 2, facilitated glucose transporter member 1 OS=Homo sapiens GN=SLC2A1 PE=1 SV=2	54 kDa	GNA11_HUMAN	Guanine nucleotide-binding protein subunit alpha-11 OS=Homo sapiens GN=GNA11 PE=1 SV=2	42 kDa
EZRI_HUMAN	Ezrin OS=Homo sapiens GN=EZR PE=1 SV=4	69 kDa	FINC_HUMAN	Fibronectin OS=Homo sapiens GN=FN1 PE=1 SV=4	263 kDa	H10_HUMAN	Histone H1.0 OS=Homo sapiens GN=H1F0 PE=1 SV=3	21 kDa	GNAI2_HUMAN	Guanine nucleotide-binding protein G(i) subunit alpha-2 OS=Homo sapiens GN=GNAI2 PE=1 SV=3	40 kDa
FAS_HUMAN	Fatty acid synthase OS=Homo sapiens GN=FASN PE=1 SV=3	273 kDa	FKB1A_HUMAN	Peptidyl-prolyl cis-trans isomerase FKBP1A OS=Homo sapiens GN=FKBP1A PE=1 SV=2	12 kDa	H12_HUMAN	Histone H1.2 OS=Homo sapiens GN=HIST1H1C PE=1 SV=2	21 kDa	GNAI3_HUMAN	Guanine nucleotide-binding protein G(k) subunit alpha OS=Homo sapiens GN=GNAI3 PE=1 SV=3	41 kDa
FHL2_HUMAN	Four and a half LIM domains protein 2 OS=Homo sapiens GN=FHL2 PE=1 SV=3	32 kDa	FLNA_HUMAN	Filamin-A OS=Homo sapiens GN=FLNA PE=1 SV=4	281 kDa	H14_HUMAN	Histone H1.4 OS=Homo sapiens GN=HIST1H1E PE=1 SV=2	22 kDa	GREM1_HUMAN	Gremlin-1 OS=Homo sapiens GN=GREM1 PE=1 SV=1	21 kDa
FINC_HUMAN	Fibronectin OS=Homo sapiens GN=FN1 PE=1 SV=4	263 kDa	FLNB_HUMAN	Filamin-B OS=Homo sapiens GN=FLNB PE=1 SV=2	278 kDa	H15_HUMAN	Histone H1.5 OS=Homo sapiens GN=HIST1H1B PE=1 SV=3	23 kDa	GRN_HUMAN	Granulins OS=Homo sapiens GN=GRN PE=1 SV=2	64 kDa
FKB1A_HUMAN	Peptidyl-prolyl cis-trans isomerase FKBP1A OS=Homo sapiens GN=FKBP1A PE=1 SV=2	12 kDa	FLNC_HUMAN	Filamin-C OS=Homo sapiens GN=FLNC PE=1 SV=3	291 kDa	H2A1B_HUMAN (+1)	Histone H2A type 1-B/E OS=Homo sapiens GN=HIST1H2AB PE=1 SV=2	14 kDa	GRP75_HUMAN	Stress-70 protein, mitochondrial OS=Homo sapiens GN=HSPA9 PE=1 SV=2	74 kDa
FKBP4_HUMAN	Peptidyl-prolyl cis-trans isomerase FKBP4 OS=Homo sapiens GN=FKBP4 PE=1 SV=3	52 kDa	FLOT2_HUMAN	Flotillin-2 OS=Homo sapiens GN=FLOT2 PE=1 SV=2	47 kDa	H2A1C_HUMAN	Histone H2A type 1-C OS=Homo sapiens GN=HIST1H2AC PE=1 SV=3	14 kDa	GTR1_HUMAN	Solute carrier family 2, facilitated glucose transporter member 1 OS=Homo sapiens GN=SLC2A1 PE=1 SV=2	54 kDa
FLNA_HUMAN	Filamin-A OS=Homo sapiens GN=FLNA PE=1 SV=4	281 kDa	FPPS_HUMAN	Farnesyl pyrophosphate synthase OS=Homo sapiens GN=FDPS PE=1 SV=4	48 kDa	H2A2A_HUMAN (+1)	Histone H2A type 2-A OS=Homo sapiens GN=HIST2H2AA3 PE=1 SV=3	14 kDa	H10_HUMAN	Histone H1.0 OS=Homo sapiens GN=H1F0 PE=1 SV=3	21 kDa
FLNB_HUMAN	Filamin-B OS=Homo sapiens GN=FLNB PE=1 SV=2	278 kDa	FPRP_HUMAN	Prostaglandin F2 receptor negative regulator OS=Homo sapiens GN=PTGFRN PE=1 SV=2	99 kDa	H2AX_HUMAN	Histone H2AX OS=Homo sapiens GN=H2AFX PE=1 SV=2	15 kDa	H12_HUMAN	Histone H1.2 OS=Homo sapiens GN=HIST1H1C PE=1 SV=2	21 kDa
FLNC_HUMAN	Filamin-C OS=Homo sapiens GN=FLNC PE=1 SV=3	291 kDa	FSCN1_HUMAN	Fascin OS=Homo sapiens GN=FSCN1 PE=1 SV=3	55 kDa	H2AY_HUMAN	Core histone macro-H2A.1 OS=Homo sapiens GN=H2AFY PE=1 SV=4	40 kDa	H14_HUMAN	Histone H1.4 OS=Homo sapiens GN=HIST1H1E PE=1 SV=2	22 kDa
FLOT2_HUMAN	Flotillin-2 OS=Homo sapiens GN=FLOT2 PE=1 SV=2	47 kDa	G3P_HUMAN	Glyceraldehyde-3-phosphate dehydrogenase OS=Homo sapiens GN=GAPDH PE=1 SV=3	36 kDa	H2AZ_HUMAN	Histone H2A.Z OS=Homo sapiens GN=H2AFZ PE=1 SV=2	14 kDa	H15_HUMAN	Histone H1.5 OS=Homo sapiens GN=HIST1H1B PE=1 SV=3	23 kDa
FPPS_HUMAN	Farnesyl pyrophosphate synthase OS=Homo sapiens GN=FDPS PE=1 SV=4	48 kDa	G6PD_HUMAN	Glucose-6-phosphate 1-dehydrogenase OS=Homo sapiens GN=G6PD PE=1 SV=4	59 kDa	H2B1B_HUMAN (+2)	Histone H2B type 1-B OS=Homo sapiens GN=HIST1H2BB PE=1 SV=2	14 kDa	H2A1B_HUMAN (+1)	Histone H2A type 1-B/E OS=Homo sapiens GN=HIST1H2AB PE=1 SV=2	14 kDa
FPRP_HUMAN	Prostaglandin F2 receptor negative regulator OS=Homo sapiens GN=PTGFRN PE=1 SV=2	99 kDa	GAPR1_HUMAN	Golgi-associated plant pathogenesis-related protein 1 OS=Homo sapiens GN=GLIPR2 PE=1 SV=3	17 kDa	H2B1C_HUMAN (+5)	Histone H2B type 1-C/E/F/G/I OS=Homo sapiens GN=HIST1H2BC PE=1 SV=4	14 kDa	H2A1C_HUMAN	Histone H2A type 1-C OS=Homo sapiens GN=HIST1H2AC PE=1 SV=3	14 kDa
FRIH_HUMAN	Ferritin heavy chain OS=Homo sapiens GN=FTH1 PE=1 SV=2	21 kDa	GARS_HUMAN	Glycine--tRNA ligase OS=Homo sapiens GN=GARS PE=1 SV=3	83 kDa	H31_HUMAN	Histone H3.1 OS=Homo sapiens GN=HIST1H3A PE=1 SV=2	15 kDa	H2A2A_HUMAN (+1)	Histone H2A type 2-A OS=Homo sapiens GN=HIST2H2AA3 PE=1 SV=3	14 kDa
FSCN1_HUMAN	Fascin OS=Homo sapiens GN=FSCN1 PE=1 SV=3	55 kDa	GBB1_HUMAN	Guanine nucleotide-binding protein G(I)/G(S)/G(T) subunit beta-1 OS=Homo sapiens GN=GNB1 PE=1 SV=3	37 kDa	H32_HUMAN	Histone H3.2 OS=Homo sapiens GN=HIST2H3A PE=1 SV=3	15 kDa	H2AX_HUMAN	Histone H2AX OS=Homo sapiens GN=H2AFX PE=1 SV=2	15 kDa
FXR1_HUMAN	Fragile X mental retardation syndrome-related protein 1 OS=Homo sapiens GN=FXR1 PE=1 SV=3	70 kDa	GBB2_HUMAN	Guanine nucleotide-binding protein G(I)/G(S)/G(T) subunit beta-2 OS=Homo sapiens GN=GNB2 PE=1 SV=3	37 kDa	H4_HUMAN	Histone H4 OS=Homo sapiens GN=HIST1H4A PE=1 SV=2	11 kDa	H2AY_HUMAN	Core histone macro-H2A.1 OS=Homo sapiens GN=H2AFY PE=1 SV=4	40 kDa
G3P_HUMAN	Glyceraldehyde-3-phosphate dehydrogenase OS=Homo sapiens GN=GAPDH PE=1 SV=3	36 kDa	GBG12_HUMAN	Guanine nucleotide-binding protein G(I)/G(S)/G(O) subunit gamma-12 OS=Homo sapiens GN=GNG12 PE=1 SV=3	8 kDa	HMGA1_HUMAN	High mobility group protein HMG-I/HMG-Y OS=Homo sapiens GN=HMGA1 PE=1 SV=3	12 kDa	H2AZ_HUMAN	Histone H2A.Z OS=Homo sapiens GN=H2AFZ PE=1 SV=2	14 kDa
G6PD_HUMAN	Glucose-6-phosphate 1-dehydrogenase OS=Homo sapiens GN=G6PD PE=1 SV=4	59 kDa	GDIA_HUMAN	Rab GDP dissociation inhibitor alpha OS=Homo sapiens GN=GDI1 PE=1 SV=2	51 kDa	HMGN1_HUMAN	Non-histone chromosomal protein HMG-14 OS=Homo sapiens GN=HMGN1 PE=1 SV=3	11 kDa	H2B1B_HUMAN (+2)	Histone H2B type 1-B OS=Homo sapiens GN=HIST1H2BB PE=1 SV=2	14 kDa
GANAB_HUMAN	Neutral alpha-glucosidase AB OS=Homo sapiens GN=GANAB PE=1 SV=3	107 kDa	GDIB_HUMAN	Rab GDP dissociation inhibitor beta OS=Homo sapiens GN=GDI2 PE=1 SV=2	51 kDa	HMGN2_HUMAN	Non-histone chromosomal protein HMG-17 OS=Homo sapiens GN=HMGN2 PE=1 SV=3	9 kDa	H2B1C_HUMAN (+5)	Histone H2B type 1-C/E/F/G/I OS=Homo sapiens GN=HIST1H2BC PE=1 SV=4	14 kDa
GAPR1_HUMAN	Golgi-associated plant pathogenesis-related protein 1 OS=Homo sapiens GN=GLIPR2 PE=1 SV=3	17 kDa	GDIR1_HUMAN	Rho GDP-dissociation inhibitor 1 OS=Homo sapiens GN=ARHGDIA PE=1 SV=3	23 kDa	HNRL2_HUMAN	Heterogeneous nuclear ribonucleoprotein U-like protein 2 OS=Homo sapiens GN=HNRNPUL2 PE=1 SV=1	85 kDa	H31_HUMAN	Histone H3.1 OS=Homo sapiens GN=HIST1H3A PE=1 SV=2	15 kDa
GARS_HUMAN	Glycine--tRNA ligase OS=Homo sapiens GN=GARS PE=1 SV=3	83 kDa	GELS_HUMAN	Gelsolin OS=Homo sapiens GN=GSN PE=1 SV=1	86 kDa	HNRPC_HUMAN	Heterogeneous nuclear ribonucleoproteins C1/C2 OS=Homo sapiens GN=HNRNPC PE=1 SV=4	34 kDa	H32_HUMAN	Histone H3.2 OS=Homo sapiens GN=HIST2H3A PE=1 SV=3	15 kDa
GBB1_HUMAN	Guanine nucleotide-binding protein G(I)/G(S)/G(T) subunit beta-1 OS=Homo sapiens GN=GNB1 PE=1 SV=3	37 kDa	GFPT1_HUMAN	Glutamine--fructose-6-phosphate aminotransferase [isomerizing] 1 OS=Homo sapiens GN=GFPT1 PE=1 SV=3	79 kDa	HNRPD_HUMAN	Heterogeneous nuclear ribonucleoprotein D0 OS=Homo sapiens GN=HNRNPD PE=1 SV=1	38 kDa	H4_HUMAN	Histone H4 OS=Homo sapiens GN=HIST1H4A PE=1 SV=2	11 kDa
GBB2_HUMAN	Guanine nucleotide-binding protein G(I)/G(S)/G(T) subunit beta-2 OS=Homo sapiens GN=GNB2 PE=1 SV=3	37 kDa	GLU2B_HUMAN	Glucosidase 2 subunit beta OS=Homo sapiens GN=PRKCSH PE=1 SV=2	59 kDa	HNRPK_HUMAN	Heterogeneous nuclear ribonucleoprotein K OS=Homo sapiens GN=HNRNPK PE=1 SV=1	51 kDa	HMGA1_HUMAN	High mobility group protein HMG-I/HMG-Y OS=Homo sapiens GN=HMGA1 PE=1 SV=3	12 kDa
GBG12_HUMAN	Guanine nucleotide-binding protein G(I)/G(S)/G(O) subunit gamma-12 OS=Homo sapiens GN=GNG12 PE=1 SV=3	8 kDa	GNA11_HUMAN	Guanine nucleotide-binding protein subunit alpha-11 OS=Homo sapiens GN=GNA11 PE=1 SV=2	42 kDa	HNRPL_HUMAN	Heterogeneous nuclear ribonucleoprotein L OS=Homo sapiens GN=HNRNPL PE=1 SV=2	64 kDa	HMGN1_HUMAN	Non-histone chromosomal protein HMG-14 OS=Homo sapiens GN=HMGN1 PE=1 SV=3	11 kDa
GDIA_HUMAN	Rab GDP dissociation inhibitor alpha OS=Homo sapiens GN=GDI1 PE=1 SV=2	51 kDa	GNAI1_HUMAN	Guanine nucleotide-binding protein G(i) subunit alpha-1 OS=Homo sapiens GN=GNAI1 PE=1 SV=2	40 kDa	HNRPR_HUMAN	Heterogeneous nuclear ribonucleoprotein R OS=Homo sapiens GN=HNRNPR PE=1 SV=1	71 kDa	HMGN2_HUMAN	Non-histone chromosomal protein HMG-17 OS=Homo sapiens GN=HMGN2 PE=1 SV=3	9 kDa
GDIB_HUMAN	Rab GDP dissociation inhibitor beta OS=Homo sapiens GN=GDI2 PE=1 SV=2	51 kDa	GNAI2_HUMAN	Guanine nucleotide-binding protein G(i) subunit alpha-2 OS=Homo sapiens GN=GNAI2 PE=1 SV=3	40 kDa	HNRPU_HUMAN	Heterogeneous nuclear ribonucleoprotein U OS=Homo sapiens GN=HNRNPU PE=1 SV=6	91 kDa	HNRL2_HUMAN	Heterogeneous nuclear ribonucleoprotein U-like protein 2 OS=Homo sapiens GN=HNRNPUL2 PE=1 SV=1	85 kDa
GDIR1_HUMAN	Rho GDP-dissociation inhibitor 1 OS=Homo sapiens GN=ARHGDIA PE=1 SV=3	23 kDa	GNAI3_HUMAN	Guanine nucleotide-binding protein G(k) subunit alpha OS=Homo sapiens GN=GNAI3 PE=1 SV=3	41 kDa	HP1B3_HUMAN	Heterochromatin protein 1-binding protein 3 OS=Homo sapiens GN=HP1BP3 PE=1 SV=1	61 kDa	HNRPC_HUMAN	Heterogeneous nuclear ribonucleoproteins C1/C2 OS=Homo sapiens GN=HNRNPC PE=1 SV=4	34 kDa
GELS_HUMAN	Gelsolin OS=Homo sapiens GN=GSN PE=1 SV=1	86 kDa	GNAS1_HUMAN (+1)	Guanine nucleotide-binding protein G(s) subunit alpha isoforms XLas OS=Homo sapiens GN=GNAS PE=1 SV=2	111 kDa	HS71A_HUMAN (+1)	Heat shock 70 kDa protein 1A OS=Homo sapiens GN=HSPA1A PE=1 SV=1	70 kDa	HNRPD_HUMAN	Heterogeneous nuclear ribonucleoprotein D0 OS=Homo sapiens GN=HNRNPD PE=1 SV=1	38 kDa
GLU2B_HUMAN	Glucosidase 2 subunit beta OS=Homo sapiens GN=PRKCSH PE=1 SV=2	59 kDa	GRN_HUMAN	Granulins OS=Homo sapiens GN=GRN PE=1 SV=2	64 kDa	HS71L_HUMAN	Heat shock 70 kDa protein 1-like OS=Homo sapiens GN=HSPA1L PE=1 SV=2	70 kDa	HNRPK_HUMAN	Heterogeneous nuclear ribonucleoprotein K OS=Homo sapiens GN=HNRNPK PE=1 SV=1	51 kDa
GNA11_HUMAN	Guanine nucleotide-binding protein subunit alpha-11 OS=Homo sapiens GN=GNA11 PE=1 SV=2	42 kDa	GRP75_HUMAN	Stress-70 protein, mitochondrial OS=Homo sapiens GN=HSPA9 PE=1 SV=2	74 kDa	HS90A_HUMAN	Heat shock protein HSP 90-alpha OS=Homo sapiens GN=HSP90AA1 PE=1 SV=5	85 kDa	HNRPL_HUMAN	Heterogeneous nuclear ribonucleoprotein L OS=Homo sapiens GN=HNRNPL PE=1 SV=2	64 kDa
GNAI1_HUMAN	Guanine nucleotide-binding protein G(i) subunit alpha-1 OS=Homo sapiens GN=GNAI1 PE=1 SV=2	40 kDa	GRP78_HUMAN	78 kDa glucose-regulated protein OS=Homo sapiens GN=HSPA5 PE=1 SV=2	72 kDa	HS90B_HUMAN	Heat shock protein HSP 90-beta OS=Homo sapiens GN=HSP90AB1 PE=1 SV=4	83 kDa	HNRPR_HUMAN	Heterogeneous nuclear ribonucleoprotein R OS=Homo sapiens GN=HNRNPR PE=1 SV=1	71 kDa
GNAI2_HUMAN	Guanine nucleotide-binding protein G(i) subunit alpha-2 OS=Homo sapiens GN=GNAI2 PE=1 SV=3	40 kDa	GSTP1_HUMAN	Glutathione S-transferase P OS=Homo sapiens GN=GSTP1 PE=1 SV=2	23 kDa	HSP7C_HUMAN	Heat shock cognate 71 kDa protein OS=Homo sapiens GN=HSPA8 PE=1 SV=1	71 kDa	HNRPU_HUMAN	Heterogeneous nuclear ribonucleoprotein U OS=Homo sapiens GN=HNRNPU PE=1 SV=6	91 kDa
GNAI3_HUMAN	Guanine nucleotide-binding protein G(k) subunit alpha OS=Homo sapiens GN=GNAI3 PE=1 SV=3	41 kDa	GTR1_HUMAN	Solute carrier family 2, facilitated glucose transporter member 1 OS=Homo sapiens GN=SLC2A1 PE=1 SV=2	54 kDa	HSPB1_HUMAN	Heat shock protein beta-1 OS=Homo sapiens GN=HSPB1 PE=1 SV=2	23 kDa	HP1B3_HUMAN	Heterochromatin protein 1-binding protein 3 OS=Homo sapiens GN=HP1BP3 PE=1 SV=1	61 kDa
GNAS1_HUMAN (+1)	Guanine nucleotide-binding protein G(s) subunit alpha isoforms XLas OS=Homo sapiens GN=GNAS PE=1 SV=2	111 kDa	H2A1C_HUMAN	Histone H2A type 1-C OS=Homo sapiens GN=HIST1H2AC PE=1 SV=3	14 kDa	ICAM1_HUMAN	Intercellular adhesion molecule 1 OS=Homo sapiens GN=ICAM1 PE=1 SV=2	58 kDa	HS71A_HUMAN (+1)	Heat shock 70 kDa protein 1A OS=Homo sapiens GN=HSPA1A PE=1 SV=1	70 kDa
GRN_HUMAN	Granulins OS=Homo sapiens GN=GRN PE=1 SV=2	64 kDa	H4_HUMAN	Histone H4 OS=Homo sapiens GN=HIST1H4A PE=1 SV=2	11 kDa	IDHC_HUMAN	Isocitrate dehydrogenase [NADP] cytoplasmic OS=Homo sapiens GN=IDH1 PE=1 SV=2	47 kDa	HS71L_HUMAN	Heat shock 70 kDa protein 1-like OS=Homo sapiens GN=HSPA1L PE=1 SV=2	70 kDa
GRP75_HUMAN	Stress-70 protein, mitochondrial OS=Homo sapiens GN=HSPA9 PE=1 SV=2	74 kDa	HDGF_HUMAN	Hepatoma-derived growth factor OS=Homo sapiens GN=HDGF PE=1 SV=1	27 kDa	IDHP_HUMAN	Isocitrate dehydrogenase [NADP], mitochondrial OS=Homo sapiens GN=IDH2 PE=1 SV=2	51 kDa	HS90A_HUMAN	Heat shock protein HSP 90-alpha OS=Homo sapiens GN=HSP90AA1 PE=1 SV=5	85 kDa
GRP78_HUMAN	78 kDa glucose-regulated protein OS=Homo sapiens GN=HSPA5 PE=1 SV=2	72 kDa	HMGA1_HUMAN	High mobility group protein HMG-I/HMG-Y OS=Homo sapiens GN=HMGA1 PE=1 SV=3	12 kDa	IF2A_HUMAN	Eukaryotic translation initiation factor 2 subunit 1 OS=Homo sapiens GN=EIF2S1 PE=1 SV=3	36 kDa	HS90B_HUMAN	Heat shock protein HSP 90-beta OS=Homo sapiens GN=HSP90AB1 PE=1 SV=4	83 kDa
GSTP1_HUMAN	Glutathione S-transferase P OS=Homo sapiens GN=GSTP1 PE=1 SV=2	23 kDa	HMGN2_HUMAN	Non-histone chromosomal protein HMG-17 OS=Homo sapiens GN=HMGN2 PE=1 SV=3	9 kDa	IF2B_HUMAN	Eukaryotic translation initiation factor 2 subunit 2 OS=Homo sapiens GN=EIF2S2 PE=1 SV=2	38 kDa	HSP7C_HUMAN	Heat shock cognate 71 kDa protein OS=Homo sapiens GN=HSPA8 PE=1 SV=1	71 kDa
GTR1_HUMAN	Solute carrier family 2, facilitated glucose transporter member 1 OS=Homo sapiens GN=SLC2A1 PE=1 SV=2	54 kDa	HNRPC_HUMAN	Heterogeneous nuclear ribonucleoproteins C1/C2 OS=Homo sapiens GN=HNRNPC PE=1 SV=4	34 kDa	IF4A1_HUMAN	Eukaryotic initiation factor 4A-I OS=Homo sapiens GN=EIF4A1 PE=1 SV=1	46 kDa	HSPB1_HUMAN	Heat shock protein beta-1 OS=Homo sapiens GN=HSPB1 PE=1 SV=2	23 kDa
H2A1C_HUMAN	Histone H2A type 1-C OS=Homo sapiens GN=HIST1H2AC PE=1 SV=3	14 kDa	HNRPD_HUMAN	Heterogeneous nuclear ribonucleoprotein D0 OS=Homo sapiens GN=HNRNPD PE=1 SV=1	38 kDa	IF5A1_HUMAN	Eukaryotic translation initiation factor 5A-1 OS=Homo sapiens GN=EIF5A PE=1 SV=2	17 kDa	ICAM1_HUMAN	Intercellular adhesion molecule 1 OS=Homo sapiens GN=ICAM1 PE=1 SV=2	58 kDa
H2A2A_HUMAN (+1)	Histone H2A type 2-A OS=Homo sapiens GN=HIST2H2AA3 PE=1 SV=3	14 kDa	HNRPL_HUMAN	Heterogeneous nuclear ribonucleoprotein L OS=Homo sapiens GN=HNRNPL PE=1 SV=2	64 kDa	IFM3_HUMAN	Interferon-induced transmembrane protein 3 OS=Homo sapiens GN=IFITM3 PE=1 SV=2	15 kDa	IDHC_HUMAN	Isocitrate dehydrogenase [NADP] cytoplasmic OS=Homo sapiens GN=IDH1 PE=1 SV=2	47 kDa
H2AZ_HUMAN	Histone H2A.Z OS=Homo sapiens GN=H2AFZ PE=1 SV=2	14 kDa	HNRPU_HUMAN	Heterogeneous nuclear ribonucleoprotein U OS=Homo sapiens GN=HNRNPU PE=1 SV=6	91 kDa	ILF3_HUMAN	Interleukin enhancer-binding factor 3 OS=Homo sapiens GN=ILF3 PE=1 SV=3	95 kDa	IF2A_HUMAN	Eukaryotic translation initiation factor 2 subunit 1 OS=Homo sapiens GN=EIF2S1 PE=1 SV=3	36 kDa
H2B1C_HUMAN (+5)	Histone H2B type 1-C/E/F/G/I OS=Homo sapiens GN=HIST1H2BC PE=1 SV=4	14 kDa	HS71A_HUMAN (+1)	Heat shock 70 kDa protein 1A OS=Homo sapiens GN=HSPA1A PE=1 SV=1	70 kDa	IMA1_HUMAN	Importin subunit alpha-1 OS=Homo sapiens GN=KPNA2 PE=1 SV=1	58 kDa	IF2B_HUMAN	Eukaryotic translation initiation factor 2 subunit 2 OS=Homo sapiens GN=EIF2S2 PE=1 SV=2	38 kDa
H4_HUMAN	Histone H4 OS=Homo sapiens GN=HIST1H4A PE=1 SV=2	11 kDa	HS90A_HUMAN	Heat shock protein HSP 90-alpha OS=Homo sapiens GN=HSP90AA1 PE=1 SV=5	85 kDa	IQGA1_HUMAN	Ras GTPase-activating-like protein IQGAP1 OS=Homo sapiens GN=IQGAP1 PE=1 SV=1	189 kDa	IF4A1_HUMAN	Eukaryotic initiation factor 4A-I OS=Homo sapiens GN=EIF4A1 PE=1 SV=1	46 kDa
HDGF_HUMAN	Hepatoma-derived growth factor OS=Homo sapiens GN=HDGF PE=1 SV=1	27 kDa	HS90B_HUMAN	Heat shock protein HSP 90-beta OS=Homo sapiens GN=HSP90AB1 PE=1 SV=4	83 kDa	ITA3_HUMAN	Integrin alpha-3 OS=Homo sapiens GN=ITGA3 PE=1 SV=5	117 kDa	IF5A1_HUMAN	Eukaryotic translation initiation factor 5A-1 OS=Homo sapiens GN=EIF5A PE=1 SV=2	17 kDa
HMGA1_HUMAN	High mobility group protein HMG-I/HMG-Y OS=Homo sapiens GN=HMGA1 PE=1 SV=3	12 kDa	HSP74_HUMAN	Heat shock 70 kDa protein 4 OS=Homo sapiens GN=HSPA4 PE=1 SV=4	94 kDa	ITA5_HUMAN	Integrin alpha-5 OS=Homo sapiens GN=ITGA5 PE=1 SV=2	115 kDa	IFM3_HUMAN	Interferon-induced transmembrane protein 3 OS=Homo sapiens GN=IFITM3 PE=1 SV=2	15 kDa
HMGN2_HUMAN	Non-histone chromosomal protein HMG-17 OS=Homo sapiens GN=HMGN2 PE=1 SV=3	9 kDa	HSP7C_HUMAN	Heat shock cognate 71 kDa protein OS=Homo sapiens GN=HSPA8 PE=1 SV=1	71 kDa	ITAV_HUMAN	Integrin alpha-V OS=Homo sapiens GN=ITGAV PE=1 SV=2	116 kDa	IQGA1_HUMAN	Ras GTPase-activating-like protein IQGAP1 OS=Homo sapiens GN=IQGAP1 PE=1 SV=1	189 kDa
HNRPC_HUMAN	Heterogeneous nuclear ribonucleoproteins C1/C2 OS=Homo sapiens GN=HNRNPC PE=1 SV=4	34 kDa	HSPB1_HUMAN	Heat shock protein beta-1 OS=Homo sapiens GN=HSPB1 PE=1 SV=2	23 kDa	ITB1_HUMAN	Integrin beta-1 OS=Homo sapiens GN=ITGB1 PE=1 SV=2	88 kDa	ITA3_HUMAN	Integrin alpha-3 OS=Homo sapiens GN=ITGA3 PE=1 SV=5	117 kDa
HNRPD_HUMAN	Heterogeneous nuclear ribonucleoprotein D0 OS=Homo sapiens GN=HNRNPD PE=1 SV=1	38 kDa	ICAM1_HUMAN	Intercellular adhesion molecule 1 OS=Homo sapiens GN=ICAM1 PE=1 SV=2	58 kDa	ITIH1_HUMAN	Inter-alpha-trypsin inhibitor heavy chain H1 OS=Homo sapiens GN=ITIH1 PE=1 SV=3	101 kDa	ITA5_HUMAN	Integrin alpha-5 OS=Homo sapiens GN=ITGA5 PE=1 SV=2	115 kDa
HNRPK_HUMAN	Heterogeneous nuclear ribonucleoprotein K OS=Homo sapiens GN=HNRNPK PE=1 SV=1	51 kDa	IDHC_HUMAN	Isocitrate dehydrogenase [NADP] cytoplasmic OS=Homo sapiens GN=IDH1 PE=1 SV=2	47 kDa	ITIH2_HUMAN	Inter-alpha-trypsin inhibitor heavy chain H2 OS=Homo sapiens GN=ITIH2 PE=1 SV=2	106 kDa	ITA6_HUMAN	Integrin alpha-6 OS=Homo sapiens GN=ITGA6 PE=1 SV=5	127 kDa
HNRPL_HUMAN	Heterogeneous nuclear ribonucleoprotein L OS=Homo sapiens GN=HNRNPL PE=1 SV=2	64 kDa	IDHP_HUMAN	Isocitrate dehydrogenase [NADP], mitochondrial OS=Homo sapiens GN=IDH2 PE=1 SV=2	51 kDa	K1C10_HUMAN	Keratin, type I cytoskeletal 10 OS=Homo sapiens GN=KRT10 PE=1 SV=6	59 kDa	ITAV_HUMAN	Integrin alpha-V OS=Homo sapiens GN=ITGAV PE=1 SV=2	116 kDa
HNRPU_HUMAN	Heterogeneous nuclear ribonucleoprotein U OS=Homo sapiens GN=HNRNPU PE=1 SV=6	91 kDa	IF2A_HUMAN	Eukaryotic translation initiation factor 2 subunit 1 OS=Homo sapiens GN=EIF2S1 PE=1 SV=3	36 kDa	K1C9_HUMAN	Keratin, type I cytoskeletal 9 OS=Homo sapiens GN=KRT9 PE=1 SV=3	62 kDa	ITB1_HUMAN	Integrin beta-1 OS=Homo sapiens GN=ITGB1 PE=1 SV=2	88 kDa
HS71A_HUMAN (+1)	Heat shock 70 kDa protein 1A OS=Homo sapiens GN=HSPA1A PE=1 SV=1	70 kDa	IF2B_HUMAN	Eukaryotic translation initiation factor 2 subunit 2 OS=Homo sapiens GN=EIF2S2 PE=1 SV=2	38 kDa	K22E_HUMAN	Keratin, type II cytoskeletal 2 epidermal OS=Homo sapiens GN=KRT2 PE=1 SV=2	65 kDa	ITIH1_HUMAN	Inter-alpha-trypsin inhibitor heavy chain H1 OS=Homo sapiens GN=ITIH1 PE=1 SV=3	101 kDa
HS90A_HUMAN	Heat shock protein HSP 90-alpha OS=Homo sapiens GN=HSP90AA1 PE=1 SV=5	85 kDa	IF2B2_HUMAN	Insulin-like growth factor 2 mRNA-binding protein 2 OS=Homo sapiens GN=IGF2BP2 PE=1 SV=2	66 kDa	K2C1_HUMAN	Keratin, type II cytoskeletal 1 OS=Homo sapiens GN=KRT1 PE=1 SV=6	66 kDa	ITIH2_HUMAN	Inter-alpha-trypsin inhibitor heavy chain H2 OS=Homo sapiens GN=ITIH2 PE=1 SV=2	106 kDa
HS90B_HUMAN	Heat shock protein HSP 90-beta OS=Homo sapiens GN=HSP90AB1 PE=1 SV=4	83 kDa	IF4A1_HUMAN	Eukaryotic initiation factor 4A-I OS=Homo sapiens GN=EIF4A1 PE=1 SV=1	46 kDa	K2C6A_HUMAN	Keratin, type II cytoskeletal 6A OS=Homo sapiens GN=KRT6A PE=1 SV=3	60 kDa	K1C10_HUMAN	Keratin, type I cytoskeletal 10 OS=Homo sapiens GN=KRT10 PE=1 SV=6	59 kDa
HSP74_HUMAN	Heat shock 70 kDa protein 4 OS=Homo sapiens GN=HSPA4 PE=1 SV=4	94 kDa	IF4B_HUMAN	Eukaryotic translation initiation factor 4B OS=Homo sapiens GN=EIF4B PE=1 SV=2	69 kDa	KINH_HUMAN	Kinesin-1 heavy chain OS=Homo sapiens GN=KIF5B PE=1 SV=1	110 kDa	K1C16_HUMAN	Keratin, type I cytoskeletal 16 OS=Homo sapiens GN=KRT16 PE=1 SV=4	51 kDa
HSP7C_HUMAN	Heat shock cognate 71 kDa protein OS=Homo sapiens GN=HSPA8 PE=1 SV=1	71 kDa	IF5A1_HUMAN	Eukaryotic translation initiation factor 5A-1 OS=Homo sapiens GN=EIF5A PE=1 SV=2	17 kDa	KPYM_HUMAN	Pyruvate kinase PKM OS=Homo sapiens GN=PKM PE=1 SV=4	58 kDa	K1C9_HUMAN	Keratin, type I cytoskeletal 9 OS=Homo sapiens GN=KRT9 PE=1 SV=3	62 kDa
HSPB1_HUMAN	Heat shock protein beta-1 OS=Homo sapiens GN=HSPB1 PE=1 SV=2	23 kDa	IQGA1_HUMAN	Ras GTPase-activating-like protein IQGAP1 OS=Homo sapiens GN=IQGAP1 PE=1 SV=1	189 kDa	LAMA4_HUMAN	Laminin subunit alpha-4 OS=Homo sapiens GN=LAMA4 PE=1 SV=4	203 kDa	K22E_HUMAN	Keratin, type II cytoskeletal 2 epidermal OS=Homo sapiens GN=KRT2 PE=1 SV=2	65 kDa
ICAM1_HUMAN	Intercellular adhesion molecule 1 OS=Homo sapiens GN=ICAM1 PE=1 SV=2	58 kDa	ITA2_HUMAN	Integrin alpha-2 OS=Homo sapiens GN=ITGA2 PE=1 SV=1	129 kDa	LAMA5_HUMAN	Laminin subunit alpha-5 OS=Homo sapiens GN=LAMA5 PE=1 SV=8	400 kDa	K2C1_HUMAN	Keratin, type II cytoskeletal 1 OS=Homo sapiens GN=KRT1 PE=1 SV=6	66 kDa
IDHC_HUMAN	Isocitrate dehydrogenase [NADP] cytoplasmic OS=Homo sapiens GN=IDH1 PE=1 SV=2	47 kDa	ITA3_HUMAN	Integrin alpha-3 OS=Homo sapiens GN=ITGA3 PE=1 SV=5	117 kDa	LAMB1_HUMAN	Laminin subunit beta-1 OS=Homo sapiens GN=LAMB1 PE=1 SV=2	198 kDa	K2C6A_HUMAN	Keratin, type II cytoskeletal 6A OS=Homo sapiens GN=KRT6A PE=1 SV=3	60 kDa
IDHP_HUMAN	Isocitrate dehydrogenase [NADP], mitochondrial OS=Homo sapiens GN=IDH2 PE=1 SV=2	51 kDa	ITA5_HUMAN	Integrin alpha-5 OS=Homo sapiens GN=ITGA5 PE=1 SV=2	115 kDa	LAMC1_HUMAN	Laminin subunit gamma-1 OS=Homo sapiens GN=LAMC1 PE=1 SV=3	178 kDa	KAP0_HUMAN	cAMP-dependent protein kinase type I-alpha regulatory subunit OS=Homo sapiens GN=PRKAR1A PE=1 SV=1	43 kDa
IF2A_HUMAN	Eukaryotic translation initiation factor 2 subunit 1 OS=Homo sapiens GN=EIF2S1 PE=1 SV=3	36 kDa	ITA6_HUMAN	Integrin alpha-6 OS=Homo sapiens GN=ITGA6 PE=1 SV=5	127 kDa	LAT1_HUMAN	Large neutral amino acids transporter small subunit 1 OS=Homo sapiens GN=SLC7A5 PE=1 SV=2	55 kDa	KINH_HUMAN	Kinesin-1 heavy chain OS=Homo sapiens GN=KIF5B PE=1 SV=1	110 kDa
IF2B_HUMAN	Eukaryotic translation initiation factor 2 subunit 2 OS=Homo sapiens GN=EIF2S2 PE=1 SV=2	38 kDa	ITAV_HUMAN	Integrin alpha-V OS=Homo sapiens GN=ITGAV PE=1 SV=2	116 kDa	LDHA_HUMAN	L-lactate dehydrogenase A chain OS=Homo sapiens GN=LDHA PE=1 SV=2	37 kDa	KPYM_HUMAN	Pyruvate kinase PKM OS=Homo sapiens GN=PKM PE=1 SV=4	58 kDa
IF2B2_HUMAN	Insulin-like growth factor 2 mRNA-binding protein 2 OS=Homo sapiens GN=IGF2BP2 PE=1 SV=2	66 kDa	ITB1_HUMAN	Integrin beta-1 OS=Homo sapiens GN=ITGB1 PE=1 SV=2	88 kDa	LDHB_HUMAN	L-lactate dehydrogenase B chain OS=Homo sapiens GN=LDHB PE=1 SV=2	37 kDa	LAMA4_HUMAN	Laminin subunit alpha-4 OS=Homo sapiens GN=LAMA4 PE=1 SV=4	203 kDa
IF4A1_HUMAN	Eukaryotic initiation factor 4A-I OS=Homo sapiens GN=EIF4A1 PE=1 SV=1	46 kDa	K1C10_HUMAN	Keratin, type I cytoskeletal 10 OS=Homo sapiens GN=KRT10 PE=1 SV=6	59 kDa	LEG1_HUMAN	Galectin-1 OS=Homo sapiens GN=LGALS1 PE=1 SV=2	15 kDa	LAMA5_HUMAN	Laminin subunit alpha-5 OS=Homo sapiens GN=LAMA5 PE=1 SV=8	400 kDa
IF4B_HUMAN	Eukaryotic translation initiation factor 4B OS=Homo sapiens GN=EIF4B PE=1 SV=2	69 kDa	K1C14_HUMAN	Keratin, type I cytoskeletal 14 OS=Homo sapiens GN=KRT14 PE=1 SV=4	52 kDa	LG3BP_HUMAN	Galectin-3-binding protein OS=Homo sapiens GN=LGALS3BP PE=1 SV=1	65 kDa	LAMB1_HUMAN	Laminin subunit beta-1 OS=Homo sapiens GN=LAMB1 PE=1 SV=2	198 kDa
IF5A1_HUMAN	Eukaryotic translation initiation factor 5A-1 OS=Homo sapiens GN=EIF5A PE=1 SV=2	17 kDa	K1C16_HUMAN	Keratin, type I cytoskeletal 16 OS=Homo sapiens GN=KRT16 PE=1 SV=4	51 kDa	LIS1_HUMAN	Platelet-activating factor acetylhydrolase IB subunit alpha OS=Homo sapiens GN=PAFAH1B1 PE=1 SV=2	47 kDa	LAMC1_HUMAN	Laminin subunit gamma-1 OS=Homo sapiens GN=LAMC1 PE=1 SV=3	178 kDa
IMA1_HUMAN	Importin subunit alpha-1 OS=Homo sapiens GN=KPNA2 PE=1 SV=1	58 kDa	K1C9_HUMAN	Keratin, type I cytoskeletal 9 OS=Homo sapiens GN=KRT9 PE=1 SV=3	62 kDa	LMNA_HUMAN	Prelamin-A/C OS=Homo sapiens GN=LMNA PE=1 SV=1	74 kDa	LAT1_HUMAN	Large neutral amino acids transporter small subunit 1 OS=Homo sapiens GN=SLC7A5 PE=1 SV=2	55 kDa
IQGA1_HUMAN	Ras GTPase-activating-like protein IQGAP1 OS=Homo sapiens GN=IQGAP1 PE=1 SV=1	189 kDa	K22E_HUMAN	Keratin, type II cytoskeletal 2 epidermal OS=Homo sapiens GN=KRT2 PE=1 SV=2	65 kDa	LMNB1_HUMAN	Lamin-B1 OS=Homo sapiens GN=LMNB1 PE=1 SV=2	66 kDa	LDHA_HUMAN	L-lactate dehydrogenase A chain OS=Homo sapiens GN=LDHA PE=1 SV=2	37 kDa
ITA2_HUMAN	Integrin alpha-2 OS=Homo sapiens GN=ITGA2 PE=1 SV=1	129 kDa	K2C1_HUMAN	Keratin, type II cytoskeletal 1 OS=Homo sapiens GN=KRT1 PE=1 SV=6	66 kDa	LOXL2_HUMAN	Lysyl oxidase homolog 2 OS=Homo sapiens GN=LOXL2 PE=1 SV=1	87 kDa	LDHB_HUMAN	L-lactate dehydrogenase B chain OS=Homo sapiens GN=LDHB PE=1 SV=2	37 kDa
ITA3_HUMAN	Integrin alpha-3 OS=Homo sapiens GN=ITGA3 PE=1 SV=5	117 kDa	K2C5_HUMAN	Keratin, type II cytoskeletal 5 OS=Homo sapiens GN=KRT5 PE=1 SV=3	62 kDa	M4K4_HUMAN	Mitogen-activated protein kinase kinase kinase kinase 4 OS=Homo sapiens GN=MAP4K4 PE=1 SV=2	142 kDa	LEG1_HUMAN	Galectin-1 OS=Homo sapiens GN=LGALS1 PE=1 SV=2	15 kDa
ITA5_HUMAN	Integrin alpha-5 OS=Homo sapiens GN=ITGA5 PE=1 SV=2	115 kDa	K2C6A_HUMAN	Keratin, type II cytoskeletal 6A OS=Homo sapiens GN=KRT6A PE=1 SV=3	60 kDa	MARCS_HUMAN	Myristoylated alanine-rich C-kinase substrate OS=Homo sapiens GN=MARCKS PE=1 SV=4	32 kDa	LG3BP_HUMAN	Galectin-3-binding protein OS=Homo sapiens GN=LGALS3BP PE=1 SV=1	65 kDa
ITA6_HUMAN	Integrin alpha-6 OS=Homo sapiens GN=ITGA6 PE=1 SV=5	127 kDa	K2C6B_HUMAN	Keratin, type II cytoskeletal 6B OS=Homo sapiens GN=KRT6B PE=1 SV=5	60 kDa	MCM4_HUMAN	DNA replication licensing factor MCM4 OS=Homo sapiens GN=MCM4 PE=1 SV=5	97 kDa	LIS1_HUMAN	Platelet-activating factor acetylhydrolase IB subunit alpha OS=Homo sapiens GN=PAFAH1B1 PE=1 SV=2	47 kDa
ITAV_HUMAN	Integrin alpha-V OS=Homo sapiens GN=ITGAV PE=1 SV=2	116 kDa	KAP0_HUMAN	cAMP-dependent protein kinase type I-alpha regulatory subunit OS=Homo sapiens GN=PRKAR1A PE=1 SV=1	43 kDa	MCM7_HUMAN	DNA replication licensing factor MCM7 OS=Homo sapiens GN=MCM7 PE=1 SV=4	81 kDa	LMNA_HUMAN	Prelamin-A/C OS=Homo sapiens GN=LMNA PE=1 SV=1	74 kDa
ITB1_HUMAN	Integrin beta-1 OS=Homo sapiens GN=ITGB1 PE=1 SV=2	88 kDa	KCY_HUMAN	UMP-CMP kinase OS=Homo sapiens GN=CMPK1 PE=1 SV=3	22 kDa	MFGM_HUMAN	Lactadherin OS=Homo sapiens GN=MFGE8 PE=1 SV=2	43 kDa	LMNB1_HUMAN	Lamin-B1 OS=Homo sapiens GN=LMNB1 PE=1 SV=2	66 kDa
K1C10_HUMAN	Keratin, type I cytoskeletal 10 OS=Homo sapiens GN=KRT10 PE=1 SV=6	59 kDa	KINH_HUMAN	Kinesin-1 heavy chain OS=Homo sapiens GN=KIF5B PE=1 SV=1	110 kDa	ML12A_HUMAN (+1)	Myosin regulatory light chain 12A OS=Homo sapiens GN=MYL12A PE=1 SV=2	20 kDa	LOXL2_HUMAN	Lysyl oxidase homolog 2 OS=Homo sapiens GN=LOXL2 PE=1 SV=1	87 kDa
K1C14_HUMAN	Keratin, type I cytoskeletal 14 OS=Homo sapiens GN=KRT14 PE=1 SV=4	52 kDa	KPYM_HUMAN	Pyruvate kinase PKM OS=Homo sapiens GN=PKM PE=1 SV=4	58 kDa	MOES_HUMAN	Moesin OS=Homo sapiens GN=MSN PE=1 SV=3	68 kDa	M4K4_HUMAN	Mitogen-activated protein kinase kinase kinase kinase 4 OS=Homo sapiens GN=MAP4K4 PE=1 SV=2	142 kDa
K1C16_HUMAN	Keratin, type I cytoskeletal 16 OS=Homo sapiens GN=KRT16 PE=1 SV=4	51 kDa	LAT1_HUMAN	Large neutral amino acids transporter small subunit 1 OS=Homo sapiens GN=SLC7A5 PE=1 SV=2	55 kDa	MOT1_HUMAN	Monocarboxylate transporter 1 OS=Homo sapiens GN=SLC16A1 PE=1 SV=3	54 kDa	MARCS_HUMAN	Myristoylated alanine-rich C-kinase substrate OS=Homo sapiens GN=MARCKS PE=1 SV=4	32 kDa
K1C9_HUMAN	Keratin, type I cytoskeletal 9 OS=Homo sapiens GN=KRT9 PE=1 SV=3	62 kDa	LDHA_HUMAN	L-lactate dehydrogenase A chain OS=Homo sapiens GN=LDHA PE=1 SV=2	37 kDa	MOT4_HUMAN	Monocarboxylate transporter 4 OS=Homo sapiens GN=SLC16A3 PE=1 SV=1	49 kDa	MCM7_HUMAN	DNA replication licensing factor MCM7 OS=Homo sapiens GN=MCM7 PE=1 SV=4	81 kDa
K22E_HUMAN	Keratin, type II cytoskeletal 2 epidermal OS=Homo sapiens GN=KRT2 PE=1 SV=2	65 kDa	LDHB_HUMAN	L-lactate dehydrogenase B chain OS=Homo sapiens GN=LDHB PE=1 SV=2	37 kDa	MPZL1_HUMAN	Myelin protein zero-like protein 1 OS=Homo sapiens GN=MPZL1 PE=1 SV=1	29 kDa	MDHC_HUMAN	Malate dehydrogenase, cytoplasmic OS=Homo sapiens GN=MDH1 PE=1 SV=4	36 kDa
K2C1_HUMAN	Keratin, type II cytoskeletal 1 OS=Homo sapiens GN=KRT1 PE=1 SV=6	66 kDa	LEG1_HUMAN	Galectin-1 OS=Homo sapiens GN=LGALS1 PE=1 SV=2	15 kDa	MRP_HUMAN	MARCKS-related protein OS=Homo sapiens GN=MARCKSL1 PE=1 SV=2	20 kDa	MDHM_HUMAN	Malate dehydrogenase, mitochondrial OS=Homo sapiens GN=MDH2 PE=1 SV=3	36 kDa
K2C5_HUMAN	Keratin, type II cytoskeletal 5 OS=Homo sapiens GN=KRT5 PE=1 SV=3	62 kDa	LIMA1_HUMAN	LIM domain and actin-binding protein 1 OS=Homo sapiens GN=LIMA1 PE=1 SV=1	85 kDa	MT2_HUMAN	Metallothionein-2 OS=Homo sapiens GN=MT2A PE=1 SV=1	6 kDa	MFGM_HUMAN	Lactadherin OS=Homo sapiens GN=MFGE8 PE=1 SV=2	43 kDa
K2C6A_HUMAN	Keratin, type II cytoskeletal 6A OS=Homo sapiens GN=KRT6A PE=1 SV=3	60 kDa	LIS1_HUMAN	Platelet-activating factor acetylhydrolase IB subunit alpha OS=Homo sapiens GN=PAFAH1B1 PE=1 SV=2	47 kDa	MVP_HUMAN	Major vault protein OS=Homo sapiens GN=MVP PE=1 SV=4	99 kDa	ML12A_HUMAN (+1)	Myosin regulatory light chain 12A OS=Homo sapiens GN=MYL12A PE=1 SV=2	20 kDa
KAP0_HUMAN	cAMP-dependent protein kinase type I-alpha regulatory subunit OS=Homo sapiens GN=PRKAR1A PE=1 SV=1	43 kDa	LMNA_HUMAN	Prelamin-A/C OS=Homo sapiens GN=LMNA PE=1 SV=1	74 kDa	MYH9_HUMAN	Myosin-9 OS=Homo sapiens GN=MYH9 PE=1 SV=4	227 kDa	MOES_HUMAN	Moesin OS=Homo sapiens GN=MSN PE=1 SV=3	68 kDa
KINH_HUMAN	Kinesin-1 heavy chain OS=Homo sapiens GN=KIF5B PE=1 SV=1	110 kDa	LMNB1_HUMAN	Lamin-B1 OS=Homo sapiens GN=LMNB1 PE=1 SV=2	66 kDa	MYO1C_HUMAN	Unconventional myosin-Ic OS=Homo sapiens GN=MYO1C PE=1 SV=4	122 kDa	MOT1_HUMAN	Monocarboxylate transporter 1 OS=Homo sapiens GN=SLC16A1 PE=1 SV=3	54 kDa
KPCA_HUMAN	Protein kinase C alpha type OS=Homo sapiens GN=PRKCA PE=1 SV=4	77 kDa	M4K4_HUMAN	Mitogen-activated protein kinase kinase kinase kinase 4 OS=Homo sapiens GN=MAP4K4 PE=1 SV=2	142 kDa	MYOF_HUMAN	Myoferlin OS=Homo sapiens GN=MYOF PE=1 SV=1	235 kDa	MOT4_HUMAN	Monocarboxylate transporter 4 OS=Homo sapiens GN=SLC16A3 PE=1 SV=1	49 kDa
KPYM_HUMAN	Pyruvate kinase PKM OS=Homo sapiens GN=PKM PE=1 SV=4	58 kDa	MAP1B_HUMAN	Microtubule-associated protein 1B OS=Homo sapiens GN=MAP1B PE=1 SV=2	271 kDa	NIBAN_HUMAN	Protein Niban OS=Homo sapiens GN=FAM129A PE=1 SV=1	103 kDa	MPZL1_HUMAN	Myelin protein zero-like protein 1 OS=Homo sapiens GN=MPZL1 PE=1 SV=1	29 kDa
LAT1_HUMAN	Large neutral amino acids transporter small subunit 1 OS=Homo sapiens GN=SLC7A5 PE=1 SV=2	55 kDa	MAP4_HUMAN	Microtubule-associated protein 4 OS=Homo sapiens GN=MAP4 PE=1 SV=3	121 kDa	NIBL1_HUMAN	Niban-like protein 1 OS=Homo sapiens GN=FAM129B PE=1 SV=3	84 kDa	MRP_HUMAN	MARCKS-related protein OS=Homo sapiens GN=MARCKSL1 PE=1 SV=2	20 kDa
LDHA_HUMAN	L-lactate dehydrogenase A chain OS=Homo sapiens GN=LDHA PE=1 SV=2	37 kDa	MARCS_HUMAN	Myristoylated alanine-rich C-kinase substrate OS=Homo sapiens GN=MARCKS PE=1 SV=4	32 kDa	NID1_HUMAN	Nidogen-1 OS=Homo sapiens GN=NID1 PE=1 SV=3	136 kDa	MT2_HUMAN	Metallothionein-2 OS=Homo sapiens GN=MT2A PE=1 SV=1	6 kDa
LDHB_HUMAN	L-lactate dehydrogenase B chain OS=Homo sapiens GN=LDHB PE=1 SV=2	37 kDa	MDHC_HUMAN	Malate dehydrogenase, cytoplasmic OS=Homo sapiens GN=MDH1 PE=1 SV=4	36 kDa	NID2_HUMAN	Nidogen-2 OS=Homo sapiens GN=NID2 PE=1 SV=3	151 kDa	MUC18_HUMAN	Cell surface glycoprotein MUC18 OS=Homo sapiens GN=MCAM PE=1 SV=2	72 kDa
LEG1_HUMAN	Galectin-1 OS=Homo sapiens GN=LGALS1 PE=1 SV=2	15 kDa	MDHM_HUMAN	Malate dehydrogenase, mitochondrial OS=Homo sapiens GN=MDH2 PE=1 SV=3	36 kDa	NMT1_HUMAN	Glycylpeptide N-tetradecanoyltransferase 1 OS=Homo sapiens GN=NMT1 PE=1 SV=2	57 kDa	MVP_HUMAN	Major vault protein OS=Homo sapiens GN=MVP PE=1 SV=4	99 kDa
LIMA1_HUMAN	LIM domain and actin-binding protein 1 OS=Homo sapiens GN=LIMA1 PE=1 SV=1	85 kDa	MFGM_HUMAN	Lactadherin OS=Homo sapiens GN=MFGE8 PE=1 SV=2	43 kDa	NP1L4_HUMAN	Nucleosome assembly protein 1-like 4 OS=Homo sapiens GN=NAP1L4 PE=1 SV=1	43 kDa	MYH9_HUMAN	Myosin-9 OS=Homo sapiens GN=MYH9 PE=1 SV=4	227 kDa
LIS1_HUMAN	Platelet-activating factor acetylhydrolase IB subunit alpha OS=Homo sapiens GN=PAFAH1B1 PE=1 SV=2	47 kDa	MIF_HUMAN	Macrophage migration inhibitory factor OS=Homo sapiens GN=MIF PE=1 SV=4	12 kDa	NPM_HUMAN	Nucleophosmin OS=Homo sapiens GN=NPM1 PE=1 SV=2	33 kDa	MYL6_HUMAN	Myosin light polypeptide 6 OS=Homo sapiens GN=MYL6 PE=1 SV=2	17 kDa
LMNA_HUMAN	Prelamin-A/C OS=Homo sapiens GN=LMNA PE=1 SV=1	74 kDa	ML12A_HUMAN (+1)	Myosin regulatory light chain 12A OS=Homo sapiens GN=MYL12A PE=1 SV=2	20 kDa	NRP1_HUMAN	Neuropilin-1 OS=Homo sapiens GN=NRP1 PE=1 SV=3	103 kDa	MYO1C_HUMAN	Unconventional myosin-Ic OS=Homo sapiens GN=MYO1C PE=1 SV=4	122 kDa
LMNB1_HUMAN	Lamin-B1 OS=Homo sapiens GN=LMNB1 PE=1 SV=2	66 kDa	MOES_HUMAN	Moesin OS=Homo sapiens GN=MSN PE=1 SV=3	68 kDa	NUCL_HUMAN	Nucleolin OS=Homo sapiens GN=NCL PE=1 SV=3	77 kDa	MYOF_HUMAN	Myoferlin OS=Homo sapiens GN=MYOF PE=1 SV=1	235 kDa
M4K4_HUMAN	Mitogen-activated protein kinase kinase kinase kinase 4 OS=Homo sapiens GN=MAP4K4 PE=1 SV=2	142 kDa	MOT1_HUMAN	Monocarboxylate transporter 1 OS=Homo sapiens GN=SLC16A1 PE=1 SV=3	54 kDa	NUDC_HUMAN	Nuclear migration protein nudC OS=Homo sapiens GN=NUDC PE=1 SV=1	38 kDa	NIBAN_HUMAN	Protein Niban OS=Homo sapiens GN=FAM129A PE=1 SV=1	103 kDa
MAP1B_HUMAN	Microtubule-associated protein 1B OS=Homo sapiens GN=MAP1B PE=1 SV=2	271 kDa	MOT4_HUMAN	Monocarboxylate transporter 4 OS=Homo sapiens GN=SLC16A3 PE=1 SV=1	49 kDa	OAS3_HUMAN	2'-5'-oligoadenylate synthase 3 OS=Homo sapiens GN=OAS3 PE=1 SV=3	121 kDa	NIBL1_HUMAN	Niban-like protein 1 OS=Homo sapiens GN=FAM129B PE=1 SV=3	84 kDa
MAP4_HUMAN	Microtubule-associated protein 4 OS=Homo sapiens GN=MAP4 PE=1 SV=3	121 kDa	MPZL1_HUMAN	Myelin protein zero-like protein 1 OS=Homo sapiens GN=MPZL1 PE=1 SV=1	29 kDa	PA2G4_HUMAN	Proliferation-associated protein 2G4 OS=Homo sapiens GN=PA2G4 PE=1 SV=3	44 kDa	NID1_HUMAN	Nidogen-1 OS=Homo sapiens GN=NID1 PE=1 SV=3	136 kDa
MARCS_HUMAN	Myristoylated alanine-rich C-kinase substrate OS=Homo sapiens GN=MARCKS PE=1 SV=4	32 kDa	MRP_HUMAN	MARCKS-related protein OS=Homo sapiens GN=MARCKSL1 PE=1 SV=2	20 kDa	PARK7_HUMAN	Protein/nucleic acid deglycase DJ-1 OS=Homo sapiens GN=PARK7 PE=1 SV=2	20 kDa	NID2_HUMAN	Nidogen-2 OS=Homo sapiens GN=NID2 PE=1 SV=3	151 kDa
MDHC_HUMAN	Malate dehydrogenase, cytoplasmic OS=Homo sapiens GN=MDH1 PE=1 SV=4	36 kDa	MRP1_HUMAN	Multidrug resistance-associated protein 1 OS=Homo sapiens GN=ABCC1 PE=1 SV=3	172 kDa	PARP1_HUMAN	Poly [ADP-ribose] polymerase 1 OS=Homo sapiens GN=PARP1 PE=1 SV=4	113 kDa	NMT1_HUMAN	Glycylpeptide N-tetradecanoyltransferase 1 OS=Homo sapiens GN=NMT1 PE=1 SV=2	57 kDa
MDHM_HUMAN	Malate dehydrogenase, mitochondrial OS=Homo sapiens GN=MDH2 PE=1 SV=3	36 kDa	MT2_HUMAN	Metallothionein-2 OS=Homo sapiens GN=MT2A PE=1 SV=1	6 kDa	PCNA_HUMAN	Proliferating cell nuclear antigen OS=Homo sapiens GN=PCNA PE=1 SV=1	29 kDa	NP1L4_HUMAN	Nucleosome assembly protein 1-like 4 OS=Homo sapiens GN=NAP1L4 PE=1 SV=1	43 kDa
MFGM_HUMAN	Lactadherin OS=Homo sapiens GN=MFGE8 PE=1 SV=2	43 kDa	MUC18_HUMAN	Cell surface glycoprotein MUC18 OS=Homo sapiens GN=MCAM PE=1 SV=2	72 kDa	PDC6I_HUMAN	Programmed cell death 6-interacting protein OS=Homo sapiens GN=PDCD6IP PE=1 SV=1	96 kDa	NPM_HUMAN	Nucleophosmin OS=Homo sapiens GN=NPM1 PE=1 SV=2	33 kDa
MIF_HUMAN	Macrophage migration inhibitory factor OS=Homo sapiens GN=MIF PE=1 SV=4	12 kDa	MVP_HUMAN	Major vault protein OS=Homo sapiens GN=MVP PE=1 SV=4	99 kDa	PEBP1_HUMAN	Phosphatidylethanolamine-binding protein 1 OS=Homo sapiens GN=PEBP1 PE=1 SV=3	21 kDa	NRP1_HUMAN	Neuropilin-1 OS=Homo sapiens GN=NRP1 PE=1 SV=3	103 kDa
ML12A_HUMAN (+1)	Myosin regulatory light chain 12A OS=Homo sapiens GN=MYL12A PE=1 SV=2	20 kDa	MX1_HUMAN	Interferon-induced GTP-binding protein Mx1 OS=Homo sapiens GN=MX1 PE=1 SV=4	76 kDa	PGAM1_HUMAN	Phosphoglycerate mutase 1 OS=Homo sapiens GN=PGAM1 PE=1 SV=2	29 kDa	NUCL_HUMAN	Nucleolin OS=Homo sapiens GN=NCL PE=1 SV=3	77 kDa
MOES_HUMAN	Moesin OS=Homo sapiens GN=MSN PE=1 SV=3	68 kDa	MYH10_HUMAN	Myosin-10 OS=Homo sapiens GN=MYH10 PE=1 SV=3	229 kDa	PGBM_HUMAN	Basement membrane-specific heparan sulfate proteoglycan core protein OS=Homo sapiens GN=HSPG2 PE=1 SV=4	469 kDa	NUDC_HUMAN	Nuclear migration protein nudC OS=Homo sapiens GN=NUDC PE=1 SV=1	38 kDa
MOT1_HUMAN	Monocarboxylate transporter 1 OS=Homo sapiens GN=SLC16A1 PE=1 SV=3	54 kDa	MYH9_HUMAN	Myosin-9 OS=Homo sapiens GN=MYH9 PE=1 SV=4	227 kDa	PGK1_HUMAN	Phosphoglycerate kinase 1 OS=Homo sapiens GN=PGK1 PE=1 SV=3	45 kDa	OAS3_HUMAN	2'-5'-oligoadenylate synthase 3 OS=Homo sapiens GN=OAS3 PE=1 SV=3	121 kDa
MOT4_HUMAN	Monocarboxylate transporter 4 OS=Homo sapiens GN=SLC16A3 PE=1 SV=1	49 kDa	MYL6_HUMAN	Myosin light polypeptide 6 OS=Homo sapiens GN=MYL6 PE=1 SV=2	17 kDa	PLOD1_HUMAN	Procollagen-lysine,2-oxoglutarate 5-dioxygenase 1 OS=Homo sapiens GN=PLOD1 PE=1 SV=2	84 kDa	PA2G4_HUMAN	Proliferation-associated protein 2G4 OS=Homo sapiens GN=PA2G4 PE=1 SV=3	44 kDa
MPZL1_HUMAN	Myelin protein zero-like protein 1 OS=Homo sapiens GN=MPZL1 PE=1 SV=1	29 kDa	MYO1B_HUMAN	Unconventional myosin-Ib OS=Homo sapiens GN=MYO1B PE=1 SV=3	132 kDa	PP2AA_HUMAN (+1)	Serine/threonine-protein phosphatase 2A catalytic subunit alpha isoform OS=Homo sapiens GN=PPP2CA PE=1 SV=1	36 kDa	PABP1_HUMAN	Polyadenylate-binding protein 1 OS=Homo sapiens GN=PABPC1 PE=1 SV=2	71 kDa
MRP_HUMAN	MARCKS-related protein OS=Homo sapiens GN=MARCKSL1 PE=1 SV=2	20 kDa	MYO1C_HUMAN	Unconventional myosin-Ic OS=Homo sapiens GN=MYO1C PE=1 SV=4	122 kDa	PPIA_HUMAN	Peptidyl-prolyl cis-trans isomerase A OS=Homo sapiens GN=PPIA PE=1 SV=2	18 kDa	PARK7_HUMAN	Protein/nucleic acid deglycase DJ-1 OS=Homo sapiens GN=PARK7 PE=1 SV=2	20 kDa
MRP1_HUMAN	Multidrug resistance-associated protein 1 OS=Homo sapiens GN=ABCC1 PE=1 SV=3	172 kDa	MYOF_HUMAN	Myoferlin OS=Homo sapiens GN=MYOF PE=1 SV=1	235 kDa	PRDX1_HUMAN	Peroxiredoxin-1 OS=Homo sapiens GN=PRDX1 PE=1 SV=1	22 kDa	PARP1_HUMAN	Poly [ADP-ribose] polymerase 1 OS=Homo sapiens GN=PARP1 PE=1 SV=4	113 kDa
MT2_HUMAN	Metallothionein-2 OS=Homo sapiens GN=MT2A PE=1 SV=1	6 kDa	NACAM_HUMAN (+1)	Nascent polypeptide-associated complex subunit alpha, muscle-specific form OS=Homo sapiens GN=NACA PE=1 SV=1	205 kDa	PRKDC_HUMAN	DNA-dependent protein kinase catalytic subunit OS=Homo sapiens GN=PRKDC PE=1 SV=3	469 kDa	PCNA_HUMAN	Proliferating cell nuclear antigen OS=Homo sapiens GN=PCNA PE=1 SV=1	29 kDa
MUC18_HUMAN	Cell surface glycoprotein MUC18 OS=Homo sapiens GN=MCAM PE=1 SV=2	72 kDa	NDKB_HUMAN	Nucleoside diphosphate kinase B OS=Homo sapiens GN=NME2 PE=1 SV=1	17 kDa	PROF1_HUMAN	Profilin-1 OS=Homo sapiens GN=PFN1 PE=1 SV=2	15 kDa	PDC6I_HUMAN	Programmed cell death 6-interacting protein OS=Homo sapiens GN=PDCD6IP PE=1 SV=1	96 kDa
MVP_HUMAN	Major vault protein OS=Homo sapiens GN=MVP PE=1 SV=4	99 kDa	NDRG1_HUMAN	Protein NDRG1 OS=Homo sapiens GN=NDRG1 PE=1 SV=1	43 kDa	PRS4_HUMAN	26S proteasome regulatory subunit 4 OS=Homo sapiens GN=PSMC1 PE=1 SV=1	49 kDa	PGAM1_HUMAN	Phosphoglycerate mutase 1 OS=Homo sapiens GN=PGAM1 PE=1 SV=2	29 kDa
MX1_HUMAN	Interferon-induced GTP-binding protein Mx1 OS=Homo sapiens GN=MX1 PE=1 SV=4	76 kDa	NIBAN_HUMAN	Protein Niban OS=Homo sapiens GN=FAM129A PE=1 SV=1	103 kDa	PSA2_HUMAN	Proteasome subunit alpha type-2 OS=Homo sapiens GN=PSMA2 PE=1 SV=2	26 kDa	PGBM_HUMAN	Basement membrane-specific heparan sulfate proteoglycan core protein OS=Homo sapiens GN=HSPG2 PE=1 SV=4	469 kDa
MYH10_HUMAN	Myosin-10 OS=Homo sapiens GN=MYH10 PE=1 SV=3	229 kDa	NIBL1_HUMAN	Niban-like protein 1 OS=Homo sapiens GN=FAM129B PE=1 SV=3	84 kDa	PSA6_HUMAN	Proteasome subunit alpha type-6 OS=Homo sapiens GN=PSMA6 PE=1 SV=1	27 kDa	PGK1_HUMAN	Phosphoglycerate kinase 1 OS=Homo sapiens GN=PGK1 PE=1 SV=3	45 kDa
MYH9_HUMAN	Myosin-9 OS=Homo sapiens GN=MYH9 PE=1 SV=4	227 kDa	NOTC2_HUMAN	Neurogenic locus notch homolog protein 2 OS=Homo sapiens GN=NOTCH2 PE=1 SV=3	265 kDa	PSAL_HUMAN (+1)	Puromycin-sensitive aminopeptidase-like protein OS=Homo sapiens GN=NPEPPSL1 PE=2 SV=3	54 kDa	PP2AA_HUMAN (+1)	Serine/threonine-protein phosphatase 2A catalytic subunit alpha isoform OS=Homo sapiens GN=PPP2CA PE=1 SV=1	36 kDa
MYL6_HUMAN	Myosin light polypeptide 6 OS=Homo sapiens GN=MYL6 PE=1 SV=2	17 kDa	NP1L1_HUMAN	Nucleosome assembly protein 1-like 1 OS=Homo sapiens GN=NAP1L1 PE=1 SV=1	45 kDa	PSIP1_HUMAN	PC4 and SFRS1-interacting protein OS=Homo sapiens GN=PSIP1 PE=1 SV=1	60 kDa	PPIA_HUMAN	Peptidyl-prolyl cis-trans isomerase A OS=Homo sapiens GN=PPIA PE=1 SV=2	18 kDa
MYO1B_HUMAN	Unconventional myosin-Ib OS=Homo sapiens GN=MYO1B PE=1 SV=3	132 kDa	NP1L4_HUMAN	Nucleosome assembly protein 1-like 4 OS=Homo sapiens GN=NAP1L4 PE=1 SV=1	43 kDa	PSMD1_HUMAN	26S proteasome non-ATPase regulatory subunit 1 OS=Homo sapiens GN=PSMD1 PE=1 SV=2	106 kDa	PRDX1_HUMAN	Peroxiredoxin-1 OS=Homo sapiens GN=PRDX1 PE=1 SV=1	22 kDa
MYO1C_HUMAN	Unconventional myosin-Ic OS=Homo sapiens GN=MYO1C PE=1 SV=4	122 kDa	NPM_HUMAN	Nucleophosmin OS=Homo sapiens GN=NPM1 PE=1 SV=2	33 kDa	PSMD2_HUMAN	26S proteasome non-ATPase regulatory subunit 2 OS=Homo sapiens GN=PSMD2 PE=1 SV=3	100 kDa	PRKDC_HUMAN	DNA-dependent protein kinase catalytic subunit OS=Homo sapiens GN=PRKDC PE=1 SV=3	469 kDa
MYO6_HUMAN	Unconventional myosin-VI OS=Homo sapiens GN=MYO6 PE=1 SV=4	150 kDa	NRP1_HUMAN	Neuropilin-1 OS=Homo sapiens GN=NRP1 PE=1 SV=3	103 kDa	PSMD3_HUMAN	26S proteasome non-ATPase regulatory subunit 3 OS=Homo sapiens GN=PSMD3 PE=1 SV=2	61 kDa	PROF1_HUMAN	Profilin-1 OS=Homo sapiens GN=PFN1 PE=1 SV=2	15 kDa
MYOF_HUMAN	Myoferlin OS=Homo sapiens GN=MYOF PE=1 SV=1	235 kDa	NSF_HUMAN	Vesicle-fusing ATPase OS=Homo sapiens GN=NSF PE=1 SV=3	83 kDa	PTMS_HUMAN	Parathymosin OS=Homo sapiens GN=PTMS PE=1 SV=2	12 kDa	PRS4_HUMAN	26S proteasome regulatory subunit 4 OS=Homo sapiens GN=PSMC1 PE=1 SV=1	49 kDa
NACAM_HUMAN (+1)	Nascent polypeptide-associated complex subunit alpha, muscle-specific form OS=Homo sapiens GN=NACA PE=1 SV=1	205 kDa	NSF1C_HUMAN	NSFL1 cofactor p47 OS=Homo sapiens GN=NSFL1C PE=1 SV=2	41 kDa	PTTG_HUMAN	Pituitary tumor-transforming gene 1 protein-interacting protein OS=Homo sapiens GN=PTTG1IP PE=1 SV=1	20 kDa	PSA2_HUMAN	Proteasome subunit alpha type-2 OS=Homo sapiens GN=PSMA2 PE=1 SV=2	26 kDa
NDKB_HUMAN	Nucleoside diphosphate kinase B OS=Homo sapiens GN=NME2 PE=1 SV=1	17 kDa	NUCL_HUMAN	Nucleolin OS=Homo sapiens GN=NCL PE=1 SV=3	77 kDa	PTX3_HUMAN	Pentraxin-related protein PTX3 OS=Homo sapiens GN=PTX3 PE=1 SV=3	42 kDa	PSA6_HUMAN	Proteasome subunit alpha type-6 OS=Homo sapiens GN=PSMA6 PE=1 SV=1	27 kDa
NDRG1_HUMAN	Protein NDRG1 OS=Homo sapiens GN=NDRG1 PE=1 SV=1	43 kDa	NUDC_HUMAN	Nuclear migration protein nudC OS=Homo sapiens GN=NUDC PE=1 SV=1	38 kDa	PUR6_HUMAN	Multifunctional protein ADE2 OS=Homo sapiens GN=PAICS PE=1 SV=3	47 kDa	PSAL_HUMAN (+1)	Puromycin-sensitive aminopeptidase-like protein OS=Homo sapiens GN=NPEPPSL1 PE=2 SV=3	54 kDa
NIBAN_HUMAN	Protein Niban OS=Homo sapiens GN=FAM129A PE=1 SV=1	103 kDa	OAS3_HUMAN	2'-5'-oligoadenylate synthase 3 OS=Homo sapiens GN=OAS3 PE=1 SV=3	121 kDa	PUR9_HUMAN	Bifunctional purine biosynthesis protein PURH OS=Homo sapiens GN=ATIC PE=1 SV=3	65 kDa	PSIP1_HUMAN	PC4 and SFRS1-interacting protein OS=Homo sapiens GN=PSIP1 PE=1 SV=1	60 kDa
NIBL1_HUMAN	Niban-like protein 1 OS=Homo sapiens GN=FAM129B PE=1 SV=3	84 kDa	PA2G4_HUMAN	Proliferation-associated protein 2G4 OS=Homo sapiens GN=PA2G4 PE=1 SV=3	44 kDa	PURB_HUMAN	Transcriptional activator protein Pur-beta OS=Homo sapiens GN=PURB PE=1 SV=3	33 kDa	PSMD2_HUMAN	26S proteasome non-ATPase regulatory subunit 2 OS=Homo sapiens GN=PSMD2 PE=1 SV=3	100 kDa
NOTC2_HUMAN	Neurogenic locus notch homolog protein 2 OS=Homo sapiens GN=NOTCH2 PE=1 SV=3	265 kDa	PABP1_HUMAN	Polyadenylate-binding protein 1 OS=Homo sapiens GN=PABPC1 PE=1 SV=2	71 kDa	RAB14_HUMAN	Ras-related protein Rab-14 OS=Homo sapiens GN=RAB14 PE=1 SV=4	24 kDa	PSMD3_HUMAN	26S proteasome non-ATPase regulatory subunit 3 OS=Homo sapiens GN=PSMD3 PE=1 SV=2	61 kDa
NP1L1_HUMAN	Nucleosome assembly protein 1-like 1 OS=Homo sapiens GN=NAP1L1 PE=1 SV=1	45 kDa	PAIRB_HUMAN	Plasminogen activator inhibitor 1 RNA-binding protein OS=Homo sapiens GN=SERBP1 PE=1 SV=2	45 kDa	RAB1A_HUMAN (+1)	Ras-related protein Rab-1A OS=Homo sapiens GN=RAB1A PE=1 SV=3	23 kDa	PTMS_HUMAN	Parathymosin OS=Homo sapiens GN=PTMS PE=1 SV=2	12 kDa
NP1L4_HUMAN	Nucleosome assembly protein 1-like 4 OS=Homo sapiens GN=NAP1L4 PE=1 SV=1	43 kDa	PARK7_HUMAN	Protein/nucleic acid deglycase DJ-1 OS=Homo sapiens GN=PARK7 PE=1 SV=2	20 kDa	RAB5C_HUMAN	Ras-related protein Rab-5C OS=Homo sapiens GN=RAB5C PE=1 SV=2	23 kDa	PTTG_HUMAN	Pituitary tumor-transforming gene 1 protein-interacting protein OS=Homo sapiens GN=PTTG1IP PE=1 SV=1	20 kDa
NPM_HUMAN	Nucleophosmin OS=Homo sapiens GN=NPM1 PE=1 SV=2	33 kDa	PCBP2_HUMAN	Poly(rC)-binding protein 2 OS=Homo sapiens GN=PCBP2 PE=1 SV=1	39 kDa	RAB7A_HUMAN	Ras-related protein Rab-7a OS=Homo sapiens GN=RAB7A PE=1 SV=1	23 kDa	PTX3_HUMAN	Pentraxin-related protein PTX3 OS=Homo sapiens GN=PTX3 PE=1 SV=3	42 kDa
NRP1_HUMAN	Neuropilin-1 OS=Homo sapiens GN=NRP1 PE=1 SV=3	103 kDa	PCNA_HUMAN	Proliferating cell nuclear antigen OS=Homo sapiens GN=PCNA PE=1 SV=1	29 kDa	RACK1_HUMAN	Receptor of activated protein C kinase 1 OS=Homo sapiens GN=RACK1 PE=1 SV=3	35 kDa	PUR6_HUMAN	Multifunctional protein ADE2 OS=Homo sapiens GN=PAICS PE=1 SV=3	47 kDa
NSF_HUMAN	Vesicle-fusing ATPase OS=Homo sapiens GN=NSF PE=1 SV=3	83 kDa	PDIA1_HUMAN	Protein disulfide-isomerase OS=Homo sapiens GN=P4HB PE=1 SV=3	57 kDa	RALA_HUMAN	Ras-related protein Ral-A OS=Homo sapiens GN=RALA PE=1 SV=1	24 kDa	PURB_HUMAN	Transcriptional activator protein Pur-beta OS=Homo sapiens GN=PURB PE=1 SV=3	33 kDa
NSF1C_HUMAN	NSFL1 cofactor p47 OS=Homo sapiens GN=NSFL1C PE=1 SV=2	41 kDa	PDIA3_HUMAN	Protein disulfide-isomerase A3 OS=Homo sapiens GN=PDIA3 PE=1 SV=4	57 kDa	RAN_HUMAN	GTP-binding nuclear protein Ran OS=Homo sapiens GN=RAN PE=1 SV=3	24 kDa	PXDN_HUMAN	Peroxidasin homolog OS=Homo sapiens GN=PXDN PE=1 SV=2	165 kDa
NUCL_HUMAN	Nucleolin OS=Homo sapiens GN=NCL PE=1 SV=3	77 kDa	PDLI1_HUMAN	PDZ and LIM domain protein 1 OS=Homo sapiens GN=PDLIM1 PE=1 SV=4	36 kDa	RAP1B_HUMAN	Ras-related protein Rap-1b OS=Homo sapiens GN=RAP1B PE=1 SV=1	21 kDa	RAB14_HUMAN	Ras-related protein Rab-14 OS=Homo sapiens GN=RAB14 PE=1 SV=4	24 kDa
NUDC_HUMAN	Nuclear migration protein nudC OS=Homo sapiens GN=NUDC PE=1 SV=1	38 kDa	PEBP1_HUMAN	Phosphatidylethanolamine-binding protein 1 OS=Homo sapiens GN=PEBP1 PE=1 SV=3	21 kDa	RASN_HUMAN	GTPase NRas OS=Homo sapiens GN=NRAS PE=1 SV=1	21 kDa	RAB1A_HUMAN (+1)	Ras-related protein Rab-1A OS=Homo sapiens GN=RAB1A PE=1 SV=3	23 kDa
OAS3_HUMAN	2'-5'-oligoadenylate synthase 3 OS=Homo sapiens GN=OAS3 PE=1 SV=3	121 kDa	PEPD_HUMAN	Xaa-Pro dipeptidase OS=Homo sapiens GN=PEPD PE=1 SV=3	55 kDa	RB11A_HUMAN (+1)	Ras-related protein Rab-11A OS=Homo sapiens GN=RAB11A PE=1 SV=3	24 kDa	RAB5C_HUMAN	Ras-related protein Rab-5C OS=Homo sapiens GN=RAB5C PE=1 SV=2	23 kDa
PA2G4_HUMAN	Proliferation-associated protein 2G4 OS=Homo sapiens GN=PA2G4 PE=1 SV=3	44 kDa	PGAM1_HUMAN	Phosphoglycerate mutase 1 OS=Homo sapiens GN=PGAM1 PE=1 SV=2	29 kDa	RBMX_HUMAN	RNA-binding motif protein, X chromosome OS=Homo sapiens GN=RBMX PE=1 SV=3	42 kDa	RAB7A_HUMAN	Ras-related protein Rab-7a OS=Homo sapiens GN=RAB7A PE=1 SV=1	23 kDa
PABP1_HUMAN	Polyadenylate-binding protein 1 OS=Homo sapiens GN=PABPC1 PE=1 SV=2	71 kDa	PGK1_HUMAN	Phosphoglycerate kinase 1 OS=Homo sapiens GN=PGK1 PE=1 SV=3	45 kDa	RFA1_HUMAN	Replication protein A 70 kDa DNA-binding subunit OS=Homo sapiens GN=RPA1 PE=1 SV=2	68 kDa	RACK1_HUMAN	Receptor of activated protein C kinase 1 OS=Homo sapiens GN=RACK1 PE=1 SV=3	35 kDa
PAIRB_HUMAN	Plasminogen activator inhibitor 1 RNA-binding protein OS=Homo sapiens GN=SERBP1 PE=1 SV=2	45 kDa	PGRC1_HUMAN	Membrane-associated progesterone receptor component 1 OS=Homo sapiens GN=PGRMC1 PE=1 SV=3	22 kDa	RL10_HUMAN	60S ribosomal protein L10 OS=Homo sapiens GN=RPL10 PE=1 SV=4	25 kDa	RALA_HUMAN	Ras-related protein Ral-A OS=Homo sapiens GN=RALA PE=1 SV=1	24 kDa
PARK7_HUMAN	Protein/nucleic acid deglycase DJ-1 OS=Homo sapiens GN=PARK7 PE=1 SV=2	20 kDa	PLEC_HUMAN	Plectin OS=Homo sapiens GN=PLEC PE=1 SV=3	532 kDa	RL10A_HUMAN	60S ribosomal protein L10a OS=Homo sapiens GN=RPL10A PE=1 SV=2	25 kDa	RAN_HUMAN	GTP-binding nuclear protein Ran OS=Homo sapiens GN=RAN PE=1 SV=3	24 kDa
PCNA_HUMAN	Proliferating cell nuclear antigen OS=Homo sapiens GN=PCNA PE=1 SV=1	29 kDa	PLST_HUMAN	Plastin-3 OS=Homo sapiens GN=PLS3 PE=1 SV=4	71 kDa	RL12_HUMAN	60S ribosomal protein L12 OS=Homo sapiens GN=RPL12 PE=1 SV=1	18 kDa	RAP1B_HUMAN	Ras-related protein Rap-1b OS=Homo sapiens GN=RAP1B PE=1 SV=1	21 kDa
PDIA1_HUMAN	Protein disulfide-isomerase OS=Homo sapiens GN=P4HB PE=1 SV=3	57 kDa	PLXB2_HUMAN	Plexin-B2 OS=Homo sapiens GN=PLXNB2 PE=1 SV=3	205 kDa	RL13_HUMAN	60S ribosomal protein L13 OS=Homo sapiens GN=RPL13 PE=1 SV=4	24 kDa	RB11A_HUMAN (+1)	Ras-related protein Rab-11A OS=Homo sapiens GN=RAB11A PE=1 SV=3	24 kDa
PDIA3_HUMAN	Protein disulfide-isomerase A3 OS=Homo sapiens GN=PDIA3 PE=1 SV=4	57 kDa	PP2AA_HUMAN (+1)	Serine/threonine-protein phosphatase 2A catalytic subunit alpha isoform OS=Homo sapiens GN=PPP2CA PE=1 SV=1	36 kDa	RL14_HUMAN	60S ribosomal protein L14 OS=Homo sapiens GN=RPL14 PE=1 SV=4	23 kDa	RBMX_HUMAN	RNA-binding motif protein, X chromosome OS=Homo sapiens GN=RBMX PE=1 SV=3	42 kDa
PDLI1_HUMAN	PDZ and LIM domain protein 1 OS=Homo sapiens GN=PDLIM1 PE=1 SV=4	36 kDa	PPIA_HUMAN	Peptidyl-prolyl cis-trans isomerase A OS=Homo sapiens GN=PPIA PE=1 SV=2	18 kDa	RL15_HUMAN	60S ribosomal protein L15 OS=Homo sapiens GN=RPL15 PE=1 SV=2	24 kDa	RFA1_HUMAN	Replication protein A 70 kDa DNA-binding subunit OS=Homo sapiens GN=RPA1 PE=1 SV=2	68 kDa
PEBP1_HUMAN	Phosphatidylethanolamine-binding protein 1 OS=Homo sapiens GN=PEBP1 PE=1 SV=3	21 kDa	PRDX1_HUMAN	Peroxiredoxin-1 OS=Homo sapiens GN=PRDX1 PE=1 SV=1	22 kDa	RL17_HUMAN	60S ribosomal protein L17 OS=Homo sapiens GN=RPL17 PE=1 SV=3	21 kDa	RL10_HUMAN	60S ribosomal protein L10 OS=Homo sapiens GN=RPL10 PE=1 SV=4	25 kDa
PEPD_HUMAN	Xaa-Pro dipeptidase OS=Homo sapiens GN=PEPD PE=1 SV=3	55 kDa	PRDX5_HUMAN	Peroxiredoxin-5, mitochondrial OS=Homo sapiens GN=PRDX5 PE=1 SV=4	22 kDa	RL18_HUMAN	60S ribosomal protein L18 OS=Homo sapiens GN=RPL18 PE=1 SV=2	22 kDa	RL10A_HUMAN	60S ribosomal protein L10a OS=Homo sapiens GN=RPL10A PE=1 SV=2	25 kDa
PGAM1_HUMAN	Phosphoglycerate mutase 1 OS=Homo sapiens GN=PGAM1 PE=1 SV=2	29 kDa	PRDX6_HUMAN	Peroxiredoxin-6 OS=Homo sapiens GN=PRDX6 PE=1 SV=3	25 kDa	RL18A_HUMAN	60S ribosomal protein L18a OS=Homo sapiens GN=RPL18A PE=1 SV=2	21 kDa	RL12_HUMAN	60S ribosomal protein L12 OS=Homo sapiens GN=RPL12 PE=1 SV=1	18 kDa
PGK1_HUMAN	Phosphoglycerate kinase 1 OS=Homo sapiens GN=PGK1 PE=1 SV=3	45 kDa	PROF1_HUMAN	Profilin-1 OS=Homo sapiens GN=PFN1 PE=1 SV=2	15 kDa	RL19_HUMAN	60S ribosomal protein L19 OS=Homo sapiens GN=RPL19 PE=1 SV=1	23 kDa	RL13_HUMAN	60S ribosomal protein L13 OS=Homo sapiens GN=RPL13 PE=1 SV=4	24 kDa
PGRC1_HUMAN	Membrane-associated progesterone receptor component 1 OS=Homo sapiens GN=PGRMC1 PE=1 SV=3	22 kDa	PSA2_HUMAN	Proteasome subunit alpha type-2 OS=Homo sapiens GN=PSMA2 PE=1 SV=2	26 kDa	RL22_HUMAN	60S ribosomal protein L22 OS=Homo sapiens GN=RPL22 PE=1 SV=2	15 kDa	RL14_HUMAN	60S ribosomal protein L14 OS=Homo sapiens GN=RPL14 PE=1 SV=4	23 kDa
PLEC_HUMAN	Plectin OS=Homo sapiens GN=PLEC PE=1 SV=3	532 kDa	PSA6_HUMAN	Proteasome subunit alpha type-6 OS=Homo sapiens GN=PSMA6 PE=1 SV=1	27 kDa	RL23_HUMAN	60S ribosomal protein L23 OS=Homo sapiens GN=RPL23 PE=1 SV=1	15 kDa	RL15_HUMAN	60S ribosomal protein L15 OS=Homo sapiens GN=RPL15 PE=1 SV=2	24 kDa
PLST_HUMAN	Plastin-3 OS=Homo sapiens GN=PLS3 PE=1 SV=4	71 kDa	PSAL_HUMAN (+1)	Puromycin-sensitive aminopeptidase-like protein OS=Homo sapiens GN=NPEPPSL1 PE=2 SV=3	54 kDa	RL23A_HUMAN	60S ribosomal protein L23a OS=Homo sapiens GN=RPL23A PE=1 SV=1	18 kDa	RL17_HUMAN	60S ribosomal protein L17 OS=Homo sapiens GN=RPL17 PE=1 SV=3	21 kDa
PLXB2_HUMAN	Plexin-B2 OS=Homo sapiens GN=PLXNB2 PE=1 SV=3	205 kDa	PSMD1_HUMAN	26S proteasome non-ATPase regulatory subunit 1 OS=Homo sapiens GN=PSMD1 PE=1 SV=2	106 kDa	RL24_HUMAN	60S ribosomal protein L24 OS=Homo sapiens GN=RPL24 PE=1 SV=1	18 kDa	RL18_HUMAN	60S ribosomal protein L18 OS=Homo sapiens GN=RPL18 PE=1 SV=2	22 kDa
PP2AA_HUMAN (+1)	Serine/threonine-protein phosphatase 2A catalytic subunit alpha isoform OS=Homo sapiens GN=PPP2CA PE=1 SV=1	36 kDa	PSMD2_HUMAN	26S proteasome non-ATPase regulatory subunit 2 OS=Homo sapiens GN=PSMD2 PE=1 SV=3	100 kDa	RL26_HUMAN	60S ribosomal protein L26 OS=Homo sapiens GN=RPL26 PE=1 SV=1	17 kDa	RL18A_HUMAN	60S ribosomal protein L18a OS=Homo sapiens GN=RPL18A PE=1 SV=2	21 kDa
PPIA_HUMAN	Peptidyl-prolyl cis-trans isomerase A OS=Homo sapiens GN=PPIA PE=1 SV=2	18 kDa	PSMD3_HUMAN	26S proteasome non-ATPase regulatory subunit 3 OS=Homo sapiens GN=PSMD3 PE=1 SV=2	61 kDa	RL27A_HUMAN	60S ribosomal protein L27a OS=Homo sapiens GN=RPL27A PE=1 SV=2	17 kDa	RL19_HUMAN	60S ribosomal protein L19 OS=Homo sapiens GN=RPL19 PE=1 SV=1	23 kDa
PRDX1_HUMAN	Peroxiredoxin-1 OS=Homo sapiens GN=PRDX1 PE=1 SV=1	22 kDa	PTMS_HUMAN	Parathymosin OS=Homo sapiens GN=PTMS PE=1 SV=2	12 kDa	RL28_HUMAN	60S ribosomal protein L28 OS=Homo sapiens GN=RPL28 PE=1 SV=3	16 kDa	RL22_HUMAN	60S ribosomal protein L22 OS=Homo sapiens GN=RPL22 PE=1 SV=2	15 kDa
PRDX5_HUMAN	Peroxiredoxin-5, mitochondrial OS=Homo sapiens GN=PRDX5 PE=1 SV=4	22 kDa	PUR6_HUMAN	Multifunctional protein ADE2 OS=Homo sapiens GN=PAICS PE=1 SV=3	47 kDa	RL29_HUMAN	60S ribosomal protein L29 OS=Homo sapiens GN=RPL29 PE=1 SV=2	18 kDa	RL23_HUMAN	60S ribosomal protein L23 OS=Homo sapiens GN=RPL23 PE=1 SV=1	15 kDa
PRDX6_HUMAN	Peroxiredoxin-6 OS=Homo sapiens GN=PRDX6 PE=1 SV=3	25 kDa	PUR9_HUMAN	Bifunctional purine biosynthesis protein PURH OS=Homo sapiens GN=ATIC PE=1 SV=3	65 kDa	RL3_HUMAN	60S ribosomal protein L3 OS=Homo sapiens GN=RPL3 PE=1 SV=2	46 kDa	RL23A_HUMAN	60S ribosomal protein L23a OS=Homo sapiens GN=RPL23A PE=1 SV=1	18 kDa
PROF1_HUMAN	Profilin-1 OS=Homo sapiens GN=PFN1 PE=1 SV=2	15 kDa	RAB14_HUMAN	Ras-related protein Rab-14 OS=Homo sapiens GN=RAB14 PE=1 SV=4	24 kDa	RL30_HUMAN	60S ribosomal protein L30 OS=Homo sapiens GN=RPL30 PE=1 SV=2	13 kDa	RL24_HUMAN	60S ribosomal protein L24 OS=Homo sapiens GN=RPL24 PE=1 SV=1	18 kDa
PRS4_HUMAN	26S proteasome regulatory subunit 4 OS=Homo sapiens GN=PSMC1 PE=1 SV=1	49 kDa	RAB1A_HUMAN (+1)	Ras-related protein Rab-1A OS=Homo sapiens GN=RAB1A PE=1 SV=3	23 kDa	RL31_HUMAN	60S ribosomal protein L31 OS=Homo sapiens GN=RPL31 PE=1 SV=1	14 kDa	RL26_HUMAN	60S ribosomal protein L26 OS=Homo sapiens GN=RPL26 PE=1 SV=1	17 kDa
PRS6A_HUMAN	26S proteasome regulatory subunit 6A OS=Homo sapiens GN=PSMC3 PE=1 SV=3	49 kDa	RAB5C_HUMAN	Ras-related protein Rab-5C OS=Homo sapiens GN=RAB5C PE=1 SV=2	23 kDa	RL34_HUMAN	60S ribosomal protein L34 OS=Homo sapiens GN=RPL34 PE=1 SV=3	13 kDa	RL27A_HUMAN	60S ribosomal protein L27a OS=Homo sapiens GN=RPL27A PE=1 SV=2	17 kDa
PRS7_HUMAN	26S proteasome regulatory subunit 7 OS=Homo sapiens GN=PSMC2 PE=1 SV=3	49 kDa	RAB7A_HUMAN	Ras-related protein Rab-7a OS=Homo sapiens GN=RAB7A PE=1 SV=1	23 kDa	RL35A_HUMAN	60S ribosomal protein L35a OS=Homo sapiens GN=RPL35A PE=1 SV=2	13 kDa	RL28_HUMAN	60S ribosomal protein L28 OS=Homo sapiens GN=RPL28 PE=1 SV=3	16 kDa
PSA2_HUMAN	Proteasome subunit alpha type-2 OS=Homo sapiens GN=PSMA2 PE=1 SV=2	26 kDa	RACK1_HUMAN	Receptor of activated protein C kinase 1 OS=Homo sapiens GN=RACK1 PE=1 SV=3	35 kDa	RL36A_HUMAN	60S ribosomal protein L36a OS=Homo sapiens GN=RPL36A PE=1 SV=2	12 kDa	RL29_HUMAN	60S ribosomal protein L29 OS=Homo sapiens GN=RPL29 PE=1 SV=2	18 kDa
PSA6_HUMAN	Proteasome subunit alpha type-6 OS=Homo sapiens GN=PSMA6 PE=1 SV=1	27 kDa	RADI_HUMAN	Radixin OS=Homo sapiens GN=RDX PE=1 SV=1	69 kDa	RL4_HUMAN	60S ribosomal protein L4 OS=Homo sapiens GN=RPL4 PE=1 SV=5	48 kDa	RL3_HUMAN	60S ribosomal protein L3 OS=Homo sapiens GN=RPL3 PE=1 SV=2	46 kDa
PSAL_HUMAN (+1)	Puromycin-sensitive aminopeptidase-like protein OS=Homo sapiens GN=NPEPPSL1 PE=2 SV=3	54 kDa	RALA_HUMAN	Ras-related protein Ral-A OS=Homo sapiens GN=RALA PE=1 SV=1	24 kDa	RL6_HUMAN	60S ribosomal protein L6 OS=Homo sapiens GN=RPL6 PE=1 SV=3	33 kDa	RL30_HUMAN	60S ribosomal protein L30 OS=Homo sapiens GN=RPL30 PE=1 SV=2	13 kDa
PSMD2_HUMAN	26S proteasome non-ATPase regulatory subunit 2 OS=Homo sapiens GN=PSMD2 PE=1 SV=3	100 kDa	RALB_HUMAN	Ras-related protein Ral-B OS=Homo sapiens GN=RALB PE=1 SV=1	23 kDa	RL7_HUMAN	60S ribosomal protein L7 OS=Homo sapiens GN=RPL7 PE=1 SV=1	29 kDa	RL31_HUMAN	60S ribosomal protein L31 OS=Homo sapiens GN=RPL31 PE=1 SV=1	14 kDa
PSMD3_HUMAN	26S proteasome non-ATPase regulatory subunit 3 OS=Homo sapiens GN=PSMD3 PE=1 SV=2	61 kDa	RAN_HUMAN	GTP-binding nuclear protein Ran OS=Homo sapiens GN=RAN PE=1 SV=3	24 kDa	RL7A_HUMAN	60S ribosomal protein L7a OS=Homo sapiens GN=RPL7A PE=1 SV=2	30 kDa	RL34_HUMAN	60S ribosomal protein L34 OS=Homo sapiens GN=RPL34 PE=1 SV=3	13 kDa
PTMS_HUMAN	Parathymosin OS=Homo sapiens GN=PTMS PE=1 SV=2	12 kDa	RANG_HUMAN	Ran-specific GTPase-activating protein OS=Homo sapiens GN=RANBP1 PE=1 SV=1	23 kDa	RL8_HUMAN	60S ribosomal protein L8 OS=Homo sapiens GN=RPL8 PE=1 SV=2	28 kDa	RL35A_HUMAN	60S ribosomal protein L35a OS=Homo sapiens GN=RPL35A PE=1 SV=2	13 kDa
PUR6_HUMAN	Multifunctional protein ADE2 OS=Homo sapiens GN=PAICS PE=1 SV=3	47 kDa	RAP1B_HUMAN	Ras-related protein Rap-1b OS=Homo sapiens GN=RAP1B PE=1 SV=1	21 kDa	RL9_HUMAN	60S ribosomal protein L9 OS=Homo sapiens GN=RPL9 PE=1 SV=1	22 kDa	RL36A_HUMAN	60S ribosomal protein L36a OS=Homo sapiens GN=RPL36A PE=1 SV=2	12 kDa
PUR9_HUMAN	Bifunctional purine biosynthesis protein PURH OS=Homo sapiens GN=ATIC PE=1 SV=3	65 kDa	RASN_HUMAN	GTPase NRas OS=Homo sapiens GN=NRAS PE=1 SV=1	21 kDa	RLA0L_HUMAN (+1)	60S acidic ribosomal protein P0-like OS=Homo sapiens GN=RPLP0P6 PE=5 SV=1	34 kDa	RL4_HUMAN	60S ribosomal protein L4 OS=Homo sapiens GN=RPL4 PE=1 SV=5	48 kDa
RAB14_HUMAN	Ras-related protein Rab-14 OS=Homo sapiens GN=RAB14 PE=1 SV=4	24 kDa	RB11A_HUMAN (+1)	Ras-related protein Rab-11A OS=Homo sapiens GN=RAB11A PE=1 SV=3	24 kDa	RLA2_HUMAN	60S acidic ribosomal protein P2 OS=Homo sapiens GN=RPLP2 PE=1 SV=1	12 kDa	RL6_HUMAN	60S ribosomal protein L6 OS=Homo sapiens GN=RPL6 PE=1 SV=3	33 kDa
RAB1A_HUMAN (+1)	Ras-related protein Rab-1A OS=Homo sapiens GN=RAB1A PE=1 SV=3	23 kDa	RBMX_HUMAN	RNA-binding motif protein, X chromosome OS=Homo sapiens GN=RBMX PE=1 SV=3	42 kDa	RNPS1_HUMAN	RNA-binding protein with serine-rich domain 1 OS=Homo sapiens GN=RNPS1 PE=1 SV=1	34 kDa	RL7_HUMAN	60S ribosomal protein L7 OS=Homo sapiens GN=RPL7 PE=1 SV=1	29 kDa
RAB5C_HUMAN	Ras-related protein Rab-5C OS=Homo sapiens GN=RAB5C PE=1 SV=2	23 kDa	RHOA_HUMAN	Transforming protein RhoA OS=Homo sapiens GN=RHOA PE=1 SV=1	22 kDa	ROA3_HUMAN	Heterogeneous nuclear ribonucleoprotein A3 OS=Homo sapiens GN=HNRNPA3 PE=1 SV=2	40 kDa	RL7A_HUMAN	60S ribosomal protein L7a OS=Homo sapiens GN=RPL7A PE=1 SV=2	30 kDa
RAB7A_HUMAN	Ras-related protein Rab-7a OS=Homo sapiens GN=RAB7A PE=1 SV=1	23 kDa	RHOG_HUMAN	Rho-related GTP-binding protein RhoG OS=Homo sapiens GN=RHOG PE=1 SV=1	21 kDa	RRAS_HUMAN	Ras-related protein R-Ras OS=Homo sapiens GN=RRAS PE=1 SV=1	23 kDa	RL8_HUMAN	60S ribosomal protein L8 OS=Homo sapiens GN=RPL8 PE=1 SV=2	28 kDa
RACK1_HUMAN	Receptor of activated protein C kinase 1 OS=Homo sapiens GN=RACK1 PE=1 SV=3	35 kDa	RINI_HUMAN	Ribonuclease inhibitor OS=Homo sapiens GN=RNH1 PE=1 SV=2	50 kDa	RS11_HUMAN	40S ribosomal protein S11 OS=Homo sapiens GN=RPS11 PE=1 SV=3	18 kDa	RL9_HUMAN	60S ribosomal protein L9 OS=Homo sapiens GN=RPL9 PE=1 SV=1	22 kDa
RADI_HUMAN	Radixin OS=Homo sapiens GN=RDX PE=1 SV=1	69 kDa	RL10A_HUMAN	60S ribosomal protein L10a OS=Homo sapiens GN=RPL10A PE=1 SV=2	25 kDa	RS14_HUMAN	40S ribosomal protein S14 OS=Homo sapiens GN=RPS14 PE=1 SV=3	16 kDa	RLA0L_HUMAN (+1)	60S acidic ribosomal protein P0-like OS=Homo sapiens GN=RPLP0P6 PE=5 SV=1	34 kDa
RALA_HUMAN	Ras-related protein Ral-A OS=Homo sapiens GN=RALA PE=1 SV=1	24 kDa	RL12_HUMAN	60S ribosomal protein L12 OS=Homo sapiens GN=RPL12 PE=1 SV=1	18 kDa	RS16_HUMAN	40S ribosomal protein S16 OS=Homo sapiens GN=RPS16 PE=1 SV=2	16 kDa	RLA2_HUMAN	60S acidic ribosomal protein P2 OS=Homo sapiens GN=RPLP2 PE=1 SV=1	12 kDa
RALB_HUMAN	Ras-related protein Ral-B OS=Homo sapiens GN=RALB PE=1 SV=1	23 kDa	RL13_HUMAN	60S ribosomal protein L13 OS=Homo sapiens GN=RPL13 PE=1 SV=4	24 kDa	RS18_HUMAN	40S ribosomal protein S18 OS=Homo sapiens GN=RPS18 PE=1 SV=3	18 kDa	RNPS1_HUMAN	RNA-binding protein with serine-rich domain 1 OS=Homo sapiens GN=RNPS1 PE=1 SV=1	34 kDa
RAN_HUMAN	GTP-binding nuclear protein Ran OS=Homo sapiens GN=RAN PE=1 SV=3	24 kDa	RL15_HUMAN	60S ribosomal protein L15 OS=Homo sapiens GN=RPL15 PE=1 SV=2	24 kDa	RS2_HUMAN	40S ribosomal protein S2 OS=Homo sapiens GN=RPS2 PE=1 SV=2	31 kDa	ROA2_HUMAN	Heterogeneous nuclear ribonucleoproteins A2/B1 OS=Homo sapiens GN=HNRNPA2B1 PE=1 SV=2	37 kDa
RANG_HUMAN	Ran-specific GTPase-activating protein OS=Homo sapiens GN=RANBP1 PE=1 SV=1	23 kDa	RL17_HUMAN	60S ribosomal protein L17 OS=Homo sapiens GN=RPL17 PE=1 SV=3	21 kDa	RS23_HUMAN	40S ribosomal protein S23 OS=Homo sapiens GN=RPS23 PE=1 SV=3	16 kDa	ROA3_HUMAN	Heterogeneous nuclear ribonucleoprotein A3 OS=Homo sapiens GN=HNRNPA3 PE=1 SV=2	40 kDa
RAP1B_HUMAN	Ras-related protein Rap-1b OS=Homo sapiens GN=RAP1B PE=1 SV=1	21 kDa	RL18_HUMAN	60S ribosomal protein L18 OS=Homo sapiens GN=RPL18 PE=1 SV=2	22 kDa	RS25_HUMAN	40S ribosomal protein S25 OS=Homo sapiens GN=RPS25 PE=1 SV=1	14 kDa	RRAS_HUMAN	Ras-related protein R-Ras OS=Homo sapiens GN=RRAS PE=1 SV=1	23 kDa
RASN_HUMAN	GTPase NRas OS=Homo sapiens GN=NRAS PE=1 SV=1	21 kDa	RL18A_HUMAN	60S ribosomal protein L18a OS=Homo sapiens GN=RPL18A PE=1 SV=2	21 kDa	RS27A_HUMAN	Ubiquitin-40S ribosomal protein S27a OS=Homo sapiens GN=RPS27A PE=1 SV=2	18 kDa	RS11_HUMAN	40S ribosomal protein S11 OS=Homo sapiens GN=RPS11 PE=1 SV=3	18 kDa
RB11A_HUMAN (+1)	Ras-related protein Rab-11A OS=Homo sapiens GN=RAB11A PE=1 SV=3	24 kDa	RL22_HUMAN	60S ribosomal protein L22 OS=Homo sapiens GN=RPL22 PE=1 SV=2	15 kDa	RS3_HUMAN	40S ribosomal protein S3 OS=Homo sapiens GN=RPS3 PE=1 SV=2	27 kDa	RS12_HUMAN	40S ribosomal protein S12 OS=Homo sapiens GN=RPS12 PE=1 SV=3	15 kDa
RBMX_HUMAN	RNA-binding motif protein, X chromosome OS=Homo sapiens GN=RBMX PE=1 SV=3	42 kDa	RL23_HUMAN	60S ribosomal protein L23 OS=Homo sapiens GN=RPL23 PE=1 SV=1	15 kDa	RS3A_HUMAN	40S ribosomal protein S3a OS=Homo sapiens GN=RPS3A PE=1 SV=2	30 kDa	RS14_HUMAN	40S ribosomal protein S14 OS=Homo sapiens GN=RPS14 PE=1 SV=3	16 kDa
RHOA_HUMAN	Transforming protein RhoA OS=Homo sapiens GN=RHOA PE=1 SV=1	22 kDa	RL23A_HUMAN	60S ribosomal protein L23a OS=Homo sapiens GN=RPL23A PE=1 SV=1	18 kDa	RS4X_HUMAN	40S ribosomal protein S4, X isoform OS=Homo sapiens GN=RPS4X PE=1 SV=2	30 kDa	RS16_HUMAN	40S ribosomal protein S16 OS=Homo sapiens GN=RPS16 PE=1 SV=2	16 kDa
RHOG_HUMAN	Rho-related GTP-binding protein RhoG OS=Homo sapiens GN=RHOG PE=1 SV=1	21 kDa	RL24_HUMAN	60S ribosomal protein L24 OS=Homo sapiens GN=RPL24 PE=1 SV=1	18 kDa	RS6_HUMAN	40S ribosomal protein S6 OS=Homo sapiens GN=RPS6 PE=1 SV=1	29 kDa	RS18_HUMAN	40S ribosomal protein S18 OS=Homo sapiens GN=RPS18 PE=1 SV=3	18 kDa
RINI_HUMAN	Ribonuclease inhibitor OS=Homo sapiens GN=RNH1 PE=1 SV=2	50 kDa	RL26_HUMAN	60S ribosomal protein L26 OS=Homo sapiens GN=RPL26 PE=1 SV=1	17 kDa	RS8_HUMAN	40S ribosomal protein S8 OS=Homo sapiens GN=RPS8 PE=1 SV=2	24 kDa	RS2_HUMAN	40S ribosomal protein S2 OS=Homo sapiens GN=RPS2 PE=1 SV=2	31 kDa
RL10_HUMAN	60S ribosomal protein L10 OS=Homo sapiens GN=RPL10 PE=1 SV=4	25 kDa	RL29_HUMAN	60S ribosomal protein L29 OS=Homo sapiens GN=RPL29 PE=1 SV=2	18 kDa	RSSA_HUMAN	40S ribosomal protein SA OS=Homo sapiens GN=RPSA PE=1 SV=4	33 kDa	RS23_HUMAN	40S ribosomal protein S23 OS=Homo sapiens GN=RPS23 PE=1 SV=3	16 kDa
RL10A_HUMAN	60S ribosomal protein L10a OS=Homo sapiens GN=RPL10A PE=1 SV=2	25 kDa	RL30_HUMAN	60S ribosomal protein L30 OS=Homo sapiens GN=RPL30 PE=1 SV=2	13 kDa	RUVB1_HUMAN	RuvB-like 1 OS=Homo sapiens GN=RUVBL1 PE=1 SV=1	50 kDa	RS25_HUMAN	40S ribosomal protein S25 OS=Homo sapiens GN=RPS25 PE=1 SV=1	14 kDa
RL12_HUMAN	60S ribosomal protein L12 OS=Homo sapiens GN=RPL12 PE=1 SV=1	18 kDa	RL31_HUMAN	60S ribosomal protein L31 OS=Homo sapiens GN=RPL31 PE=1 SV=1	14 kDa	RUVB2_HUMAN	RuvB-like 2 OS=Homo sapiens GN=RUVBL2 PE=1 SV=3	51 kDa	RS27A_HUMAN	Ubiquitin-40S ribosomal protein S27a OS=Homo sapiens GN=RPS27A PE=1 SV=2	18 kDa
RL13_HUMAN	60S ribosomal protein L13 OS=Homo sapiens GN=RPL13 PE=1 SV=4	24 kDa	RL34_HUMAN	60S ribosomal protein L34 OS=Homo sapiens GN=RPL34 PE=1 SV=3	13 kDa	S10A6_HUMAN	Protein S100-A6 OS=Homo sapiens GN=S100A6 PE=1 SV=1	10 kDa	RS3_HUMAN	40S ribosomal protein S3 OS=Homo sapiens GN=RPS3 PE=1 SV=2	27 kDa
RL14_HUMAN	60S ribosomal protein L14 OS=Homo sapiens GN=RPL14 PE=1 SV=4	23 kDa	RL36A_HUMAN	60S ribosomal protein L36a OS=Homo sapiens GN=RPL36A PE=1 SV=2	12 kDa	S38A2_HUMAN	Sodium-coupled neutral amino acid transporter 2 OS=Homo sapiens GN=SLC38A2 PE=1 SV=2	56 kDa	RS3A_HUMAN	40S ribosomal protein S3a OS=Homo sapiens GN=RPS3A PE=1 SV=2	30 kDa
RL15_HUMAN	60S ribosomal protein L15 OS=Homo sapiens GN=RPL15 PE=1 SV=2	24 kDa	RL4_HUMAN	60S ribosomal protein L4 OS=Homo sapiens GN=RPL4 PE=1 SV=5	48 kDa	SATT_HUMAN	Neutral amino acid transporter A OS=Homo sapiens GN=SLC1A4 PE=1 SV=1	56 kDa	RS4X_HUMAN	40S ribosomal protein S4, X isoform OS=Homo sapiens GN=RPS4X PE=1 SV=2	30 kDa
RL17_HUMAN	60S ribosomal protein L17 OS=Homo sapiens GN=RPL17 PE=1 SV=3	21 kDa	RL6_HUMAN	60S ribosomal protein L6 OS=Homo sapiens GN=RPL6 PE=1 SV=3	33 kDa	SCAM3_HUMAN	Secretory carrier-associated membrane protein 3 OS=Homo sapiens GN=SCAMP3 PE=1 SV=3	38 kDa	RS6_HUMAN	40S ribosomal protein S6 OS=Homo sapiens GN=RPS6 PE=1 SV=1	29 kDa
RL18_HUMAN	60S ribosomal protein L18 OS=Homo sapiens GN=RPL18 PE=1 SV=2	22 kDa	RL7_HUMAN	60S ribosomal protein L7 OS=Homo sapiens GN=RPL7 PE=1 SV=1	29 kDa	SDCB1_HUMAN	Syntenin-1 OS=Homo sapiens GN=SDCBP PE=1 SV=1	32 kDa	RS7_HUMAN	40S ribosomal protein S7 OS=Homo sapiens GN=RPS7 PE=1 SV=1	22 kDa
RL18A_HUMAN	60S ribosomal protein L18a OS=Homo sapiens GN=RPL18A PE=1 SV=2	21 kDa	RL7A_HUMAN	60S ribosomal protein L7a OS=Homo sapiens GN=RPL7A PE=1 SV=2	30 kDa	SEPR_HUMAN	Prolyl endopeptidase FAP OS=Homo sapiens GN=FAP PE=1 SV=5	88 kDa	RS8_HUMAN	40S ribosomal protein S8 OS=Homo sapiens GN=RPS8 PE=1 SV=2	24 kDa
RL19_HUMAN	60S ribosomal protein L19 OS=Homo sapiens GN=RPL19 PE=1 SV=1	23 kDa	RL8_HUMAN	60S ribosomal protein L8 OS=Homo sapiens GN=RPL8 PE=1 SV=2	28 kDa	SEPT2_HUMAN	Septin-2 OS=Homo sapiens GN=SEPT2 PE=1 SV=1	41 kDa	RSSA_HUMAN	40S ribosomal protein SA OS=Homo sapiens GN=RPSA PE=1 SV=4	33 kDa
RL22_HUMAN	60S ribosomal protein L22 OS=Homo sapiens GN=RPL22 PE=1 SV=2	15 kDa	RL9_HUMAN	60S ribosomal protein L9 OS=Homo sapiens GN=RPL9 PE=1 SV=1	22 kDa	SEPT7_HUMAN	Septin-7 OS=Homo sapiens GN=SEPT7 PE=1 SV=2	51 kDa	RUVB2_HUMAN	RuvB-like 2 OS=Homo sapiens GN=RUVBL2 PE=1 SV=3	51 kDa
RL23_HUMAN	60S ribosomal protein L23 OS=Homo sapiens GN=RPL23 PE=1 SV=1	15 kDa	RLA2_HUMAN	60S acidic ribosomal protein P2 OS=Homo sapiens GN=RPLP2 PE=1 SV=1	12 kDa	SERA_HUMAN	D-3-phosphoglycerate dehydrogenase OS=Homo sapiens GN=PHGDH PE=1 SV=4	57 kDa	S10A6_HUMAN	Protein S100-A6 OS=Homo sapiens GN=S100A6 PE=1 SV=1	10 kDa
RL23A_HUMAN	60S ribosomal protein L23a OS=Homo sapiens GN=RPL23A PE=1 SV=1	18 kDa	ROA0_HUMAN	Heterogeneous nuclear ribonucleoprotein A0 OS=Homo sapiens GN=HNRNPA0 PE=1 SV=1	31 kDa	SND1_HUMAN	Staphylococcal nuclease domain-containing protein 1 OS=Homo sapiens GN=SND1 PE=1 SV=1	102 kDa	S38A2_HUMAN	Sodium-coupled neutral amino acid transporter 2 OS=Homo sapiens GN=SLC38A2 PE=1 SV=2	56 kDa
RL24_HUMAN	60S ribosomal protein L24 OS=Homo sapiens GN=RPL24 PE=1 SV=1	18 kDa	ROA1_HUMAN	Heterogeneous nuclear ribonucleoprotein A1 OS=Homo sapiens GN=HNRNPA1 PE=1 SV=5	39 kDa	SODC_HUMAN	Superoxide dismutase [Cu-Zn] OS=Homo sapiens GN=SOD1 PE=1 SV=2	16 kDa	SATT_HUMAN	Neutral amino acid transporter A OS=Homo sapiens GN=SLC1A4 PE=1 SV=1	56 kDa
RL26_HUMAN	60S ribosomal protein L26 OS=Homo sapiens GN=RPL26 PE=1 SV=1	17 kDa	ROA2_HUMAN	Heterogeneous nuclear ribonucleoproteins A2/B1 OS=Homo sapiens GN=HNRNPA2B1 PE=1 SV=2	37 kDa	SRSF3_HUMAN	Serine/arginine-rich splicing factor 3 OS=Homo sapiens GN=SRSF3 PE=1 SV=1	19 kDa	SCAM3_HUMAN	Secretory carrier-associated membrane protein 3 OS=Homo sapiens GN=SCAMP3 PE=1 SV=3	38 kDa
RL29_HUMAN	60S ribosomal protein L29 OS=Homo sapiens GN=RPL29 PE=1 SV=2	18 kDa	ROA3_HUMAN	Heterogeneous nuclear ribonucleoprotein A3 OS=Homo sapiens GN=HNRNPA3 PE=1 SV=2	40 kDa	STMN1_HUMAN	Stathmin OS=Homo sapiens GN=STMN1 PE=1 SV=3	17 kDa	SDCB1_HUMAN	Syntenin-1 OS=Homo sapiens GN=SDCBP PE=1 SV=1	32 kDa
RL3_HUMAN	60S ribosomal protein L3 OS=Homo sapiens GN=RPL3 PE=1 SV=2	46 kDa	ROAA_HUMAN	Heterogeneous nuclear ribonucleoprotein A/B OS=Homo sapiens GN=HNRNPAB PE=1 SV=2	36 kDa	STOM_HUMAN	Erythrocyte band 7 integral membrane protein OS=Homo sapiens GN=STOM PE=1 SV=3	32 kDa	SEPR_HUMAN	Prolyl endopeptidase FAP OS=Homo sapiens GN=FAP PE=1 SV=5	88 kDa
RL30_HUMAN	60S ribosomal protein L30 OS=Homo sapiens GN=RPL30 PE=1 SV=2	13 kDa	RRAS_HUMAN	Ras-related protein R-Ras OS=Homo sapiens GN=RRAS PE=1 SV=1	23 kDa	STRAP_HUMAN	Serine-threonine kinase receptor-associated protein OS=Homo sapiens GN=STRAP PE=1 SV=1	38 kDa	SEPT2_HUMAN	Septin-2 OS=Homo sapiens GN=SEPT2 PE=1 SV=1	41 kDa
RL31_HUMAN	60S ribosomal protein L31 OS=Homo sapiens GN=RPL31 PE=1 SV=1	14 kDa	RRAS2_HUMAN	Ras-related protein R-Ras2 OS=Homo sapiens GN=RRAS2 PE=1 SV=1	23 kDa	SYAC_HUMAN	Alanine--tRNA ligase, cytoplasmic OS=Homo sapiens GN=AARS PE=1 SV=2	107 kDa	SEPT7_HUMAN	Septin-7 OS=Homo sapiens GN=SEPT7 PE=1 SV=2	51 kDa
RL34_HUMAN	60S ribosomal protein L34 OS=Homo sapiens GN=RPL34 PE=1 SV=3	13 kDa	RS11_HUMAN	40S ribosomal protein S11 OS=Homo sapiens GN=RPS11 PE=1 SV=3	18 kDa	SYIC_HUMAN	Isoleucine--tRNA ligase, cytoplasmic OS=Homo sapiens GN=IARS PE=1 SV=2	145 kDa	SERA_HUMAN	D-3-phosphoglycerate dehydrogenase OS=Homo sapiens GN=PHGDH PE=1 SV=4	57 kDa
RL36A_HUMAN	60S ribosomal protein L36a OS=Homo sapiens GN=RPL36A PE=1 SV=2	12 kDa	RS12_HUMAN	40S ribosomal protein S12 OS=Homo sapiens GN=RPS12 PE=1 SV=3	15 kDa	SYIM_HUMAN	Isoleucine--tRNA ligase, mitochondrial OS=Homo sapiens GN=IARS2 PE=1 SV=2	114 kDa	SND1_HUMAN	Staphylococcal nuclease domain-containing protein 1 OS=Homo sapiens GN=SND1 PE=1 SV=1	102 kDa
RL4_HUMAN	60S ribosomal protein L4 OS=Homo sapiens GN=RPL4 PE=1 SV=5	48 kDa	RS13_HUMAN	40S ribosomal protein S13 OS=Homo sapiens GN=RPS13 PE=1 SV=2	17 kDa	SYK_HUMAN	Lysine--tRNA ligase OS=Homo sapiens GN=KARS PE=1 SV=3	68 kDa	SODC_HUMAN	Superoxide dismutase [Cu-Zn] OS=Homo sapiens GN=SOD1 PE=1 SV=2	16 kDa
RL6_HUMAN	60S ribosomal protein L6 OS=Homo sapiens GN=RPL6 PE=1 SV=3	33 kDa	RS14_HUMAN	40S ribosomal protein S14 OS=Homo sapiens GN=RPS14 PE=1 SV=3	16 kDa	SYNC_HUMAN	Asparagine--tRNA ligase, cytoplasmic OS=Homo sapiens GN=NARS PE=1 SV=1	63 kDa	SPTB2_HUMAN	Spectrin beta chain, non-erythrocytic 1 OS=Homo sapiens GN=SPTBN1 PE=1 SV=2	275 kDa
RL7_HUMAN	60S ribosomal protein L7 OS=Homo sapiens GN=RPL7 PE=1 SV=1	29 kDa	RS16_HUMAN	40S ribosomal protein S16 OS=Homo sapiens GN=RPS16 PE=1 SV=2	16 kDa	SYSC_HUMAN	Serine--tRNA ligase, cytoplasmic OS=Homo sapiens GN=SARS PE=1 SV=3	59 kDa	SRRM1_HUMAN	Serine/arginine repetitive matrix protein 1 OS=Homo sapiens GN=SRRM1 PE=1 SV=2	102 kDa
RL7A_HUMAN	60S ribosomal protein L7a OS=Homo sapiens GN=RPL7A PE=1 SV=2	30 kDa	RS2_HUMAN	40S ribosomal protein S2 OS=Homo sapiens GN=RPS2 PE=1 SV=2	31 kDa	SYVC_HUMAN	Valine--tRNA ligase OS=Homo sapiens GN=VARS PE=1 SV=4	140 kDa	SRSF3_HUMAN	Serine/arginine-rich splicing factor 3 OS=Homo sapiens GN=SRSF3 PE=1 SV=1	19 kDa
RL8_HUMAN	60S ribosomal protein L8 OS=Homo sapiens GN=RPL8 PE=1 SV=2	28 kDa	RS23_HUMAN	40S ribosomal protein S23 OS=Homo sapiens GN=RPS23 PE=1 SV=3	16 kDa	SYWC_HUMAN	Tryptophan--tRNA ligase, cytoplasmic OS=Homo sapiens GN=WARS PE=1 SV=2	53 kDa	STMN1_HUMAN	Stathmin OS=Homo sapiens GN=STMN1 PE=1 SV=3	17 kDa
RL9_HUMAN	60S ribosomal protein L9 OS=Homo sapiens GN=RPL9 PE=1 SV=1	22 kDa	RS25_HUMAN	40S ribosomal protein S25 OS=Homo sapiens GN=RPS25 PE=1 SV=1	14 kDa	TAGL2_HUMAN	Transgelin-2 OS=Homo sapiens GN=TAGLN2 PE=1 SV=3	22 kDa	STOM_HUMAN	Erythrocyte band 7 integral membrane protein OS=Homo sapiens GN=STOM PE=1 SV=3	32 kDa
RLA2_HUMAN	60S acidic ribosomal protein P2 OS=Homo sapiens GN=RPLP2 PE=1 SV=1	12 kDa	RS27A_HUMAN	Ubiquitin-40S ribosomal protein S27a OS=Homo sapiens GN=RPS27A PE=1 SV=2	18 kDa	TBA1B_HUMAN	Tubulin alpha-1B chain OS=Homo sapiens GN=TUBA1B PE=1 SV=1	50 kDa	STRAP_HUMAN	Serine-threonine kinase receptor-associated protein OS=Homo sapiens GN=STRAP PE=1 SV=1	38 kDa
ROA0_HUMAN	Heterogeneous nuclear ribonucleoprotein A0 OS=Homo sapiens GN=HNRNPA0 PE=1 SV=1	31 kDa	RS3_HUMAN	40S ribosomal protein S3 OS=Homo sapiens GN=RPS3 PE=1 SV=2	27 kDa	TBA1C_HUMAN	Tubulin alpha-1C chain OS=Homo sapiens GN=TUBA1C PE=1 SV=1	50 kDa	SYAC_HUMAN	Alanine--tRNA ligase, cytoplasmic OS=Homo sapiens GN=AARS PE=1 SV=2	107 kDa
ROA1_HUMAN	Heterogeneous nuclear ribonucleoprotein A1 OS=Homo sapiens GN=HNRNPA1 PE=1 SV=5	39 kDa	RS3A_HUMAN	40S ribosomal protein S3a OS=Homo sapiens GN=RPS3A PE=1 SV=2	30 kDa	TBB3_HUMAN	Tubulin beta-3 chain OS=Homo sapiens GN=TUBB3 PE=1 SV=2	50 kDa	SYIM_HUMAN	Isoleucine--tRNA ligase, mitochondrial OS=Homo sapiens GN=IARS2 PE=1 SV=2	114 kDa
ROA2_HUMAN	Heterogeneous nuclear ribonucleoproteins A2/B1 OS=Homo sapiens GN=HNRNPA2B1 PE=1 SV=2	37 kDa	RS6_HUMAN	40S ribosomal protein S6 OS=Homo sapiens GN=RPS6 PE=1 SV=1	29 kDa	TBB4B_HUMAN	Tubulin beta-4B chain OS=Homo sapiens GN=TUBB4B PE=1 SV=1	50 kDa	SYK_HUMAN	Lysine--tRNA ligase OS=Homo sapiens GN=KARS PE=1 SV=3	68 kDa
ROA3_HUMAN	Heterogeneous nuclear ribonucleoprotein A3 OS=Homo sapiens GN=HNRNPA3 PE=1 SV=2	40 kDa	RS7_HUMAN	40S ribosomal protein S7 OS=Homo sapiens GN=RPS7 PE=1 SV=1	22 kDa	TBB5_HUMAN	Tubulin beta chain OS=Homo sapiens GN=TUBB PE=1 SV=2	50 kDa	SYNC_HUMAN	Asparagine--tRNA ligase, cytoplasmic OS=Homo sapiens GN=NARS PE=1 SV=1	63 kDa
RRAS_HUMAN	Ras-related protein R-Ras OS=Homo sapiens GN=RRAS PE=1 SV=1	23 kDa	RS8_HUMAN	40S ribosomal protein S8 OS=Homo sapiens GN=RPS8 PE=1 SV=2	24 kDa	TBB6_HUMAN	Tubulin beta-6 chain OS=Homo sapiens GN=TUBB6 PE=1 SV=1	50 kDa	SYVC_HUMAN	Valine--tRNA ligase OS=Homo sapiens GN=VARS PE=1 SV=4	140 kDa
RRAS2_HUMAN	Ras-related protein R-Ras2 OS=Homo sapiens GN=RRAS2 PE=1 SV=1	23 kDa	RSSA_HUMAN	40S ribosomal protein SA OS=Homo sapiens GN=RPSA PE=1 SV=4	33 kDa	TCP4_HUMAN	Activated RNA polymerase II transcriptional coactivator p15 OS=Homo sapiens GN=SUB1 PE=1 SV=3	14 kDa	SYWC_HUMAN	Tryptophan--tRNA ligase, cytoplasmic OS=Homo sapiens GN=WARS PE=1 SV=2	53 kDa
RS11_HUMAN	40S ribosomal protein S11 OS=Homo sapiens GN=RPS11 PE=1 SV=3	18 kDa	RUVB2_HUMAN	RuvB-like 2 OS=Homo sapiens GN=RUVBL2 PE=1 SV=3	51 kDa	TCPA_HUMAN	T-complex protein 1 subunit alpha OS=Homo sapiens GN=TCP1 PE=1 SV=1	60 kDa	TAGL2_HUMAN	Transgelin-2 OS=Homo sapiens GN=TAGLN2 PE=1 SV=3	22 kDa
RS12_HUMAN	40S ribosomal protein S12 OS=Homo sapiens GN=RPS12 PE=1 SV=3	15 kDa	S10A6_HUMAN	Protein S100-A6 OS=Homo sapiens GN=S100A6 PE=1 SV=1	10 kDa	TCPB_HUMAN	T-complex protein 1 subunit beta OS=Homo sapiens GN=CCT2 PE=1 SV=4	57 kDa	TBA1B_HUMAN	Tubulin alpha-1B chain OS=Homo sapiens GN=TUBA1B PE=1 SV=1	50 kDa
RS14_HUMAN	40S ribosomal protein S14 OS=Homo sapiens GN=RPS14 PE=1 SV=3	16 kDa	S38A2_HUMAN	Sodium-coupled neutral amino acid transporter 2 OS=Homo sapiens GN=SLC38A2 PE=1 SV=2	56 kDa	TCPD_HUMAN	T-complex protein 1 subunit delta OS=Homo sapiens GN=CCT4 PE=1 SV=4	58 kDa	TBA1C_HUMAN	Tubulin alpha-1C chain OS=Homo sapiens GN=TUBA1C PE=1 SV=1	50 kDa
RS16_HUMAN	40S ribosomal protein S16 OS=Homo sapiens GN=RPS16 PE=1 SV=2	16 kDa	SATT_HUMAN	Neutral amino acid transporter A OS=Homo sapiens GN=SLC1A4 PE=1 SV=1	56 kDa	TCPE_HUMAN	T-complex protein 1 subunit epsilon OS=Homo sapiens GN=CCT5 PE=1 SV=1	60 kDa	TBB3_HUMAN	Tubulin beta-3 chain OS=Homo sapiens GN=TUBB3 PE=1 SV=2	50 kDa
RS2_HUMAN	40S ribosomal protein S2 OS=Homo sapiens GN=RPS2 PE=1 SV=2	31 kDa	SCAM3_HUMAN	Secretory carrier-associated membrane protein 3 OS=Homo sapiens GN=SCAMP3 PE=1 SV=3	38 kDa	TCPG_HUMAN	T-complex protein 1 subunit gamma OS=Homo sapiens GN=CCT3 PE=1 SV=4	61 kDa	TBB4B_HUMAN	Tubulin beta-4B chain OS=Homo sapiens GN=TUBB4B PE=1 SV=1	50 kDa
RS25_HUMAN	40S ribosomal protein S25 OS=Homo sapiens GN=RPS25 PE=1 SV=1	14 kDa	SCAM4_HUMAN	Secretory carrier-associated membrane protein 4 OS=Homo sapiens GN=SCAMP4 PE=1 SV=1	26 kDa	TCPH_HUMAN	T-complex protein 1 subunit eta OS=Homo sapiens GN=CCT7 PE=1 SV=2	59 kDa	TBB5_HUMAN	Tubulin beta chain OS=Homo sapiens GN=TUBB PE=1 SV=2	50 kDa
RS27A_HUMAN	Ubiquitin-40S ribosomal protein S27a OS=Homo sapiens GN=RPS27A PE=1 SV=2	18 kDa	SCRN1_HUMAN	Secernin-1 OS=Homo sapiens GN=SCRN1 PE=1 SV=2	46 kDa	TCPQ_HUMAN	T-complex protein 1 subunit theta OS=Homo sapiens GN=CCT8 PE=1 SV=4	60 kDa	TBB6_HUMAN	Tubulin beta-6 chain OS=Homo sapiens GN=TUBB6 PE=1 SV=1	50 kDa
RS3_HUMAN	40S ribosomal protein S3 OS=Homo sapiens GN=RPS3 PE=1 SV=2	27 kDa	SDCB1_HUMAN	Syntenin-1 OS=Homo sapiens GN=SDCBP PE=1 SV=1	32 kDa	TCPZ_HUMAN	T-complex protein 1 subunit zeta OS=Homo sapiens GN=CCT6A PE=1 SV=3	58 kDa	TCP4_HUMAN	Activated RNA polymerase II transcriptional coactivator p15 OS=Homo sapiens GN=SUB1 PE=1 SV=3	14 kDa
RS3A_HUMAN	40S ribosomal protein S3a OS=Homo sapiens GN=RPS3A PE=1 SV=2	30 kDa	SEP11_HUMAN	Septin-11 OS=Homo sapiens GN=SEPT11 PE=1 SV=3	49 kDa	TERA_HUMAN	Transitional endoplasmic reticulum ATPase OS=Homo sapiens GN=VCP PE=1 SV=4	89 kDa	TCPA_HUMAN	T-complex protein 1 subunit alpha OS=Homo sapiens GN=TCP1 PE=1 SV=1	60 kDa
RS6_HUMAN	40S ribosomal protein S6 OS=Homo sapiens GN=RPS6 PE=1 SV=1	29 kDa	SEPR_HUMAN	Prolyl endopeptidase FAP OS=Homo sapiens GN=FAP PE=1 SV=5	88 kDa	TF_HUMAN	Tissue factor OS=Homo sapiens GN=F3 PE=1 SV=1	33 kDa	TCPB_HUMAN	T-complex protein 1 subunit beta OS=Homo sapiens GN=CCT2 PE=1 SV=4	57 kDa
RS7_HUMAN	40S ribosomal protein S7 OS=Homo sapiens GN=RPS7 PE=1 SV=1	22 kDa	SEPT2_HUMAN	Septin-2 OS=Homo sapiens GN=SEPT2 PE=1 SV=1	41 kDa	THIO_HUMAN	Thioredoxin OS=Homo sapiens GN=TXN PE=1 SV=3	12 kDa	TCPD_HUMAN	T-complex protein 1 subunit delta OS=Homo sapiens GN=CCT4 PE=1 SV=4	58 kDa
RS8_HUMAN	40S ribosomal protein S8 OS=Homo sapiens GN=RPS8 PE=1 SV=2	24 kDa	SEPT7_HUMAN	Septin-7 OS=Homo sapiens GN=SEPT7 PE=1 SV=2	51 kDa	TIF1B_HUMAN	Transcription intermediary factor 1-beta OS=Homo sapiens GN=TRIM28 PE=1 SV=5	89 kDa	TCPG_HUMAN	T-complex protein 1 subunit gamma OS=Homo sapiens GN=CCT3 PE=1 SV=4	61 kDa
RSSA_HUMAN	40S ribosomal protein SA OS=Homo sapiens GN=RPSA PE=1 SV=4	33 kDa	SEPT8_HUMAN	Septin-8 OS=Homo sapiens GN=SEPT8 PE=1 SV=4	56 kDa	TINAL_HUMAN	Tubulointerstitial nephritis antigen-like OS=Homo sapiens GN=TINAGL1 PE=1 SV=1	52 kDa	TCPQ_HUMAN	T-complex protein 1 subunit theta OS=Homo sapiens GN=CCT8 PE=1 SV=4	60 kDa
RUVB2_HUMAN	RuvB-like 2 OS=Homo sapiens GN=RUVBL2 PE=1 SV=3	51 kDa	SERA_HUMAN	D-3-phosphoglycerate dehydrogenase OS=Homo sapiens GN=PHGDH PE=1 SV=4	57 kDa	TLDC1_HUMAN	TLD domain-containing protein 1 OS=Homo sapiens GN=TLDC1 PE=1 SV=2	51 kDa	TCPZ_HUMAN	T-complex protein 1 subunit zeta OS=Homo sapiens GN=CCT6A PE=1 SV=3	58 kDa
S10A6_HUMAN	Protein S100-A6 OS=Homo sapiens GN=S100A6 PE=1 SV=1	10 kDa	SETLP_HUMAN (+1)	Protein SETSIP OS=Homo sapiens GN=SETSIP PE=1 SV=1	35 kDa	TPIS_HUMAN	Triosephosphate isomerase OS=Homo sapiens GN=TPI1 PE=1 SV=3	31 kDa	TERA_HUMAN	Transitional endoplasmic reticulum ATPase OS=Homo sapiens GN=VCP PE=1 SV=4	89 kDa
S38A2_HUMAN	Sodium-coupled neutral amino acid transporter 2 OS=Homo sapiens GN=SLC38A2 PE=1 SV=2	56 kDa	SH3L1_HUMAN	SH3 domain-binding glutamic acid-rich-like protein OS=Homo sapiens GN=SH3BGRL PE=1 SV=1	13 kDa	TPP2_HUMAN	Tripeptidyl-peptidase 2 OS=Homo sapiens GN=TPP2 PE=1 SV=4	138 kDa	TF_HUMAN	Tissue factor OS=Homo sapiens GN=F3 PE=1 SV=1	33 kDa
SATT_HUMAN	Neutral amino acid transporter A OS=Homo sapiens GN=SLC1A4 PE=1 SV=1	56 kDa	SH3L3_HUMAN	SH3 domain-binding glutamic acid-rich-like protein 3 OS=Homo sapiens GN=SH3BGRL3 PE=1 SV=1	10 kDa	TR150_HUMAN	Thyroid hormone receptor-associated protein 3 OS=Homo sapiens GN=THRAP3 PE=1 SV=2	109 kDa	THIO_HUMAN	Thioredoxin OS=Homo sapiens GN=TXN PE=1 SV=3	12 kDa
SCAM3_HUMAN	Secretory carrier-associated membrane protein 3 OS=Homo sapiens GN=SCAMP3 PE=1 SV=3	38 kDa	SND1_HUMAN	Staphylococcal nuclease domain-containing protein 1 OS=Homo sapiens GN=SND1 PE=1 SV=1	102 kDa	TRA2B_HUMAN	Transformer-2 protein homolog beta OS=Homo sapiens GN=TRA2B PE=1 SV=1	34 kDa	TIF1B_HUMAN	Transcription intermediary factor 1-beta OS=Homo sapiens GN=TRIM28 PE=1 SV=5	89 kDa
SCAM4_HUMAN	Secretory carrier-associated membrane protein 4 OS=Homo sapiens GN=SCAMP4 PE=1 SV=1	26 kDa	SODC_HUMAN	Superoxide dismutase [Cu-Zn] OS=Homo sapiens GN=SOD1 PE=1 SV=2	16 kDa	TSN4_HUMAN	Tetraspanin-4 OS=Homo sapiens GN=TSPAN4 PE=1 SV=1	26 kDa	TINAL_HUMAN	Tubulointerstitial nephritis antigen-like OS=Homo sapiens GN=TINAGL1 PE=1 SV=1	52 kDa
SCRN1_HUMAN	Secernin-1 OS=Homo sapiens GN=SCRN1 PE=1 SV=2	46 kDa	SPTB2_HUMAN	Spectrin beta chain, non-erythrocytic 1 OS=Homo sapiens GN=SPTBN1 PE=1 SV=2	275 kDa	TSP2_HUMAN	Thrombospondin-2 OS=Homo sapiens GN=THBS2 PE=1 SV=2	130 kDa	TKT_HUMAN	Transketolase OS=Homo sapiens GN=TKT PE=1 SV=3	68 kDa
SDCB1_HUMAN	Syntenin-1 OS=Homo sapiens GN=SDCBP PE=1 SV=1	32 kDa	SPTN1_HUMAN	Spectrin alpha chain, non-erythrocytic 1 OS=Homo sapiens GN=SPTAN1 PE=1 SV=3	285 kDa	TYB4_HUMAN	Thymosin beta-4 OS=Homo sapiens GN=TMSB4X PE=1 SV=2	5 kDa	TLDC1_HUMAN	TLD domain-containing protein 1 OS=Homo sapiens GN=TLDC1 PE=1 SV=2	51 kDa
SEP11_HUMAN	Septin-11 OS=Homo sapiens GN=SEPT11 PE=1 SV=3	49 kDa	SRGP2_HUMAN	SLIT-ROBO Rho GTPase-activating protein 2 OS=Homo sapiens GN=SRGAP2 PE=1 SV=2	121 kDa	UBA1_HUMAN	Ubiquitin-like modifier-activating enzyme 1 OS=Homo sapiens GN=UBA1 PE=1 SV=3	118 kDa	TPIS_HUMAN	Triosephosphate isomerase OS=Homo sapiens GN=TPI1 PE=1 SV=3	31 kDa
SEPR_HUMAN	Prolyl endopeptidase FAP OS=Homo sapiens GN=FAP PE=1 SV=5	88 kDa	STIP1_HUMAN	Stress-induced-phosphoprotein 1 OS=Homo sapiens GN=STIP1 PE=1 SV=1	63 kDa	UPAR_HUMAN	Urokinase plasminogen activator surface receptor OS=Homo sapiens GN=PLAUR PE=1 SV=1	37 kDa	TPP2_HUMAN	Tripeptidyl-peptidase 2 OS=Homo sapiens GN=TPP2 PE=1 SV=4	138 kDa
SEPT2_HUMAN	Septin-2 OS=Homo sapiens GN=SEPT2 PE=1 SV=1	41 kDa	STMN1_HUMAN	Stathmin OS=Homo sapiens GN=STMN1 PE=1 SV=3	17 kDa	VAMP2_HUMAN (+1)	Vesicle-associated membrane protein 2 OS=Homo sapiens GN=VAMP2 PE=1 SV=3	13 kDa	TR150_HUMAN	Thyroid hormone receptor-associated protein 3 OS=Homo sapiens GN=THRAP3 PE=1 SV=2	109 kDa
SEPT7_HUMAN	Septin-7 OS=Homo sapiens GN=SEPT7 PE=1 SV=2	51 kDa	STOM_HUMAN	Erythrocyte band 7 integral membrane protein OS=Homo sapiens GN=STOM PE=1 SV=3	32 kDa	VAT1_HUMAN	Synaptic vesicle membrane protein VAT-1 homolog OS=Homo sapiens GN=VAT1 PE=1 SV=2	42 kDa	TRA2B_HUMAN	Transformer-2 protein homolog beta OS=Homo sapiens GN=TRA2B PE=1 SV=1	34 kDa
SEPT8_HUMAN	Septin-8 OS=Homo sapiens GN=SEPT8 PE=1 SV=4	56 kDa	STRAP_HUMAN	Serine-threonine kinase receptor-associated protein OS=Homo sapiens GN=STRAP PE=1 SV=1	38 kDa	VIME_HUMAN	Vimentin OS=Homo sapiens GN=VIM PE=1 SV=4	54 kDa	TSN4_HUMAN	Tetraspanin-4 OS=Homo sapiens GN=TSPAN4 PE=1 SV=1	26 kDa
SERA_HUMAN	D-3-phosphoglycerate dehydrogenase OS=Homo sapiens GN=PHGDH PE=1 SV=4	57 kDa	STXB1_HUMAN	Syntaxin-binding protein 1 OS=Homo sapiens GN=STXBP1 PE=1 SV=1	68 kDa	WDR1_HUMAN	WD repeat-containing protein 1 OS=Homo sapiens GN=WDR1 PE=1 SV=4	66 kDa	TSP2_HUMAN	Thrombospondin-2 OS=Homo sapiens GN=THBS2 PE=1 SV=2	130 kDa
SH3L1_HUMAN	SH3 domain-binding glutamic acid-rich-like protein OS=Homo sapiens GN=SH3BGRL PE=1 SV=1	13 kDa	SUMO2_HUMAN (+2)	Small ubiquitin-related modifier 2 OS=Homo sapiens GN=SUMO2 PE=1 SV=3	11 kDa	XPO2_HUMAN	Exportin-2 OS=Homo sapiens GN=CSE1L PE=1 SV=3	110 kDa	TYB4_HUMAN	Thymosin beta-4 OS=Homo sapiens GN=TMSB4X PE=1 SV=2	5 kDa
SH3L3_HUMAN	SH3 domain-binding glutamic acid-rich-like protein 3 OS=Homo sapiens GN=SH3BGRL3 PE=1 SV=1	10 kDa	SYAC_HUMAN	Alanine--tRNA ligase, cytoplasmic OS=Homo sapiens GN=AARS PE=1 SV=2	107 kDa	XRCC5_HUMAN	X-ray repair cross-complementing protein 5 OS=Homo sapiens GN=XRCC5 PE=1 SV=3	83 kDa	UBA1_HUMAN	Ubiquitin-like modifier-activating enzyme 1 OS=Homo sapiens GN=UBA1 PE=1 SV=3	118 kDa
SND1_HUMAN	Staphylococcal nuclease domain-containing protein 1 OS=Homo sapiens GN=SND1 PE=1 SV=1	102 kDa	SYCC_HUMAN	Cysteine--tRNA ligase, cytoplasmic OS=Homo sapiens GN=CARS PE=1 SV=3	85 kDa	XRCC6_HUMAN	X-ray repair cross-complementing protein 6 OS=Homo sapiens GN=XRCC6 PE=1 SV=2	70 kDa	UGDH_HUMAN	UDP-glucose 6-dehydrogenase OS=Homo sapiens GN=UGDH PE=1 SV=1	55 kDa
SODC_HUMAN	Superoxide dismutase [Cu-Zn] OS=Homo sapiens GN=SOD1 PE=1 SV=2	16 kDa	SYEP_HUMAN	Bifunctional glutamate/proline--tRNA ligase OS=Homo sapiens GN=EPRS PE=1 SV=5	171 kDa	YBOX1_HUMAN	Nuclease-sensitive element-binding protein 1 OS=Homo sapiens GN=YBX1 PE=1 SV=3	36 kDa	UPAR_HUMAN	Urokinase plasminogen activator surface receptor OS=Homo sapiens GN=PLAUR PE=1 SV=1	37 kDa
SPTB2_HUMAN	Spectrin beta chain, non-erythrocytic 1 OS=Homo sapiens GN=SPTBN1 PE=1 SV=2	275 kDa	SYK_HUMAN	Lysine--tRNA ligase OS=Homo sapiens GN=KARS PE=1 SV=3	68 kDa				VAMP2_HUMAN (+1)	Vesicle-associated membrane protein 2 OS=Homo sapiens GN=VAMP2 PE=1 SV=3	13 kDa
SPTN1_HUMAN	Spectrin alpha chain, non-erythrocytic 1 OS=Homo sapiens GN=SPTAN1 PE=1 SV=3	285 kDa	SYNC_HUMAN	Asparagine--tRNA ligase, cytoplasmic OS=Homo sapiens GN=NARS PE=1 SV=1	63 kDa				VAT1_HUMAN	Synaptic vesicle membrane protein VAT-1 homolog OS=Homo sapiens GN=VAT1 PE=1 SV=2	42 kDa
SRGP2_HUMAN	SLIT-ROBO Rho GTPase-activating protein 2 OS=Homo sapiens GN=SRGAP2 PE=1 SV=2	121 kDa	SYSC_HUMAN	Serine--tRNA ligase, cytoplasmic OS=Homo sapiens GN=SARS PE=1 SV=3	59 kDa				VIME_HUMAN	Vimentin OS=Homo sapiens GN=VIM PE=1 SV=4	54 kDa
STIP1_HUMAN	Stress-induced-phosphoprotein 1 OS=Homo sapiens GN=STIP1 PE=1 SV=1	63 kDa	SYVC_HUMAN	Valine--tRNA ligase OS=Homo sapiens GN=VARS PE=1 SV=4	140 kDa				WDR1_HUMAN	WD repeat-containing protein 1 OS=Homo sapiens GN=WDR1 PE=1 SV=4	66 kDa
STMN1_HUMAN	Stathmin OS=Homo sapiens GN=STMN1 PE=1 SV=3	17 kDa	SYWC_HUMAN	Tryptophan--tRNA ligase, cytoplasmic OS=Homo sapiens GN=WARS PE=1 SV=2	53 kDa				XPO2_HUMAN	Exportin-2 OS=Homo sapiens GN=CSE1L PE=1 SV=3	110 kDa
STOM_HUMAN	Erythrocyte band 7 integral membrane protein OS=Homo sapiens GN=STOM PE=1 SV=3	32 kDa	SYYC_HUMAN	Tyrosine--tRNA ligase, cytoplasmic OS=Homo sapiens GN=YARS PE=1 SV=4	59 kDa				XRCC5_HUMAN	X-ray repair cross-complementing protein 5 OS=Homo sapiens GN=XRCC5 PE=1 SV=3	83 kDa
STRAP_HUMAN	Serine-threonine kinase receptor-associated protein OS=Homo sapiens GN=STRAP PE=1 SV=1	38 kDa	TAGL2_HUMAN	Transgelin-2 OS=Homo sapiens GN=TAGLN2 PE=1 SV=3	22 kDa				XRCC6_HUMAN	X-ray repair cross-complementing protein 6 OS=Homo sapiens GN=XRCC6 PE=1 SV=2	70 kDa
STXB1_HUMAN	Syntaxin-binding protein 1 OS=Homo sapiens GN=STXBP1 PE=1 SV=1	68 kDa	TB182_HUMAN	182 kDa tankyrase-1-binding protein OS=Homo sapiens GN=TNKS1BP1 PE=1 SV=4	182 kDa				YBOX1_HUMAN	Nuclease-sensitive element-binding protein 1 OS=Homo sapiens GN=YBX1 PE=1 SV=3	36 kDa
SUMO2_HUMAN (+2)	Small ubiquitin-related modifier 2 OS=Homo sapiens GN=SUMO2 PE=1 SV=3	11 kDa	TBA1A_HUMAN	Tubulin alpha-1A chain OS=Homo sapiens GN=TUBA1A PE=1 SV=1	50 kDa
SYAC_HUMAN	Alanine--tRNA ligase, cytoplasmic OS=Homo sapiens GN=AARS PE=1 SV=2	107 kDa	TBA1B_HUMAN	Tubulin alpha-1B chain OS=Homo sapiens GN=TUBA1B PE=1 SV=1	50 kDa
SYEP_HUMAN	Bifunctional glutamate/proline--tRNA ligase OS=Homo sapiens GN=EPRS PE=1 SV=5	171 kDa	TBA1C_HUMAN	Tubulin alpha-1C chain OS=Homo sapiens GN=TUBA1C PE=1 SV=1	50 kDa
SYIC_HUMAN	Isoleucine--tRNA ligase, cytoplasmic OS=Homo sapiens GN=IARS PE=1 SV=2	145 kDa	TBB3_HUMAN	Tubulin beta-3 chain OS=Homo sapiens GN=TUBB3 PE=1 SV=2	50 kDa
SYK_HUMAN	Lysine--tRNA ligase OS=Homo sapiens GN=KARS PE=1 SV=3	68 kDa	TBB4B_HUMAN	Tubulin beta-4B chain OS=Homo sapiens GN=TUBB4B PE=1 SV=1	50 kDa
SYNC_HUMAN	Asparagine--tRNA ligase, cytoplasmic OS=Homo sapiens GN=NARS PE=1 SV=1	63 kDa	TBB5_HUMAN	Tubulin beta chain OS=Homo sapiens GN=TUBB PE=1 SV=2	50 kDa
SYVC_HUMAN	Valine--tRNA ligase OS=Homo sapiens GN=VARS PE=1 SV=4	140 kDa	TBB6_HUMAN	Tubulin beta-6 chain OS=Homo sapiens GN=TUBB6 PE=1 SV=1	50 kDa
SYWC_HUMAN	Tryptophan--tRNA ligase, cytoplasmic OS=Homo sapiens GN=WARS PE=1 SV=2	53 kDa	TBCB_HUMAN	Tubulin-folding cofactor B OS=Homo sapiens GN=TBCB PE=1 SV=2	27 kDa
SYYC_HUMAN	Tyrosine--tRNA ligase, cytoplasmic OS=Homo sapiens GN=YARS PE=1 SV=4	59 kDa	TCEA1_HUMAN	Transcription elongation factor A protein 1 OS=Homo sapiens GN=TCEA1 PE=1 SV=2	34 kDa
TAGL2_HUMAN	Transgelin-2 OS=Homo sapiens GN=TAGLN2 PE=1 SV=3	22 kDa	TCPA_HUMAN	T-complex protein 1 subunit alpha OS=Homo sapiens GN=TCP1 PE=1 SV=1	60 kDa
TB182_HUMAN	182 kDa tankyrase-1-binding protein OS=Homo sapiens GN=TNKS1BP1 PE=1 SV=4	182 kDa	TCPD_HUMAN	T-complex protein 1 subunit delta OS=Homo sapiens GN=CCT4 PE=1 SV=4	58 kDa
TBA1A_HUMAN	Tubulin alpha-1A chain OS=Homo sapiens GN=TUBA1A PE=1 SV=1	50 kDa	TCPE_HUMAN	T-complex protein 1 subunit epsilon OS=Homo sapiens GN=CCT5 PE=1 SV=1	60 kDa
TBA1B_HUMAN	Tubulin alpha-1B chain OS=Homo sapiens GN=TUBA1B PE=1 SV=1	50 kDa	TCPG_HUMAN	T-complex protein 1 subunit gamma OS=Homo sapiens GN=CCT3 PE=1 SV=4	61 kDa
TBA1C_HUMAN	Tubulin alpha-1C chain OS=Homo sapiens GN=TUBA1C PE=1 SV=1	50 kDa	TCPH_HUMAN	T-complex protein 1 subunit eta OS=Homo sapiens GN=CCT7 PE=1 SV=2	59 kDa
TBB3_HUMAN	Tubulin beta-3 chain OS=Homo sapiens GN=TUBB3 PE=1 SV=2	50 kDa	TCPQ_HUMAN	T-complex protein 1 subunit theta OS=Homo sapiens GN=CCT8 PE=1 SV=4	60 kDa
TBB4B_HUMAN	Tubulin beta-4B chain OS=Homo sapiens GN=TUBB4B PE=1 SV=1	50 kDa	TERA_HUMAN	Transitional endoplasmic reticulum ATPase OS=Homo sapiens GN=VCP PE=1 SV=4	89 kDa
TBB5_HUMAN	Tubulin beta chain OS=Homo sapiens GN=TUBB PE=1 SV=2	50 kDa	TF_HUMAN	Tissue factor OS=Homo sapiens GN=F3 PE=1 SV=1	33 kDa
TBB6_HUMAN	Tubulin beta-6 chain OS=Homo sapiens GN=TUBB6 PE=1 SV=1	50 kDa	TFR1_HUMAN	Transferrin receptor protein 1 OS=Homo sapiens GN=TFRC PE=1 SV=2	85 kDa
TBCB_HUMAN	Tubulin-folding cofactor B OS=Homo sapiens GN=TBCB PE=1 SV=2	27 kDa	THIO_HUMAN	Thioredoxin OS=Homo sapiens GN=TXN PE=1 SV=3	12 kDa
TCEA1_HUMAN	Transcription elongation factor A protein 1 OS=Homo sapiens GN=TCEA1 PE=1 SV=2	34 kDa	TKT_HUMAN	Transketolase OS=Homo sapiens GN=TKT PE=1 SV=3	68 kDa
TCPA_HUMAN	T-complex protein 1 subunit alpha OS=Homo sapiens GN=TCP1 PE=1 SV=1	60 kDa	TLDC1_HUMAN	TLD domain-containing protein 1 OS=Homo sapiens GN=TLDC1 PE=1 SV=2	51 kDa
TCPB_HUMAN	T-complex protein 1 subunit beta OS=Homo sapiens GN=CCT2 PE=1 SV=4	57 kDa	TLN1_HUMAN	Talin-1 OS=Homo sapiens GN=TLN1 PE=1 SV=3	270 kDa
TCPD_HUMAN	T-complex protein 1 subunit delta OS=Homo sapiens GN=CCT4 PE=1 SV=4	58 kDa	TPIS_HUMAN	Triosephosphate isomerase OS=Homo sapiens GN=TPI1 PE=1 SV=3	31 kDa
TCPE_HUMAN	T-complex protein 1 subunit epsilon OS=Homo sapiens GN=CCT5 PE=1 SV=1	60 kDa	TPM1_HUMAN	Tropomyosin alpha-1 chain OS=Homo sapiens GN=TPM1 PE=1 SV=2	33 kDa
TCPG_HUMAN	T-complex protein 1 subunit gamma OS=Homo sapiens GN=CCT3 PE=1 SV=4	61 kDa	TPM2_HUMAN	Tropomyosin beta chain OS=Homo sapiens GN=TPM2 PE=1 SV=1	33 kDa
TCPH_HUMAN	T-complex protein 1 subunit eta OS=Homo sapiens GN=CCT7 PE=1 SV=2	59 kDa	TPM3_HUMAN	Tropomyosin alpha-3 chain OS=Homo sapiens GN=TPM3 PE=1 SV=2	33 kDa
TCPQ_HUMAN	T-complex protein 1 subunit theta OS=Homo sapiens GN=CCT8 PE=1 SV=4	60 kDa	TPM4_HUMAN	Tropomyosin alpha-4 chain OS=Homo sapiens GN=TPM4 PE=1 SV=3	29 kDa
TCPZ_HUMAN	T-complex protein 1 subunit zeta OS=Homo sapiens GN=CCT6A PE=1 SV=3	58 kDa	TRA2B_HUMAN	Transformer-2 protein homolog beta OS=Homo sapiens GN=TRA2B PE=1 SV=1	34 kDa
TERA_HUMAN	Transitional endoplasmic reticulum ATPase OS=Homo sapiens GN=VCP PE=1 SV=4	89 kDa	TRXR1_HUMAN	Thioredoxin reductase 1, cytoplasmic OS=Homo sapiens GN=TXNRD1 PE=1 SV=3	71 kDa
TF_HUMAN	Tissue factor OS=Homo sapiens GN=F3 PE=1 SV=1	33 kDa	TYB10_HUMAN	Thymosin beta-10 OS=Homo sapiens GN=TMSB10 PE=1 SV=2	5 kDa
TFR1_HUMAN	Transferrin receptor protein 1 OS=Homo sapiens GN=TFRC PE=1 SV=2	85 kDa	TYB4_HUMAN	Thymosin beta-4 OS=Homo sapiens GN=TMSB4X PE=1 SV=2	5 kDa
THIO_HUMAN	Thioredoxin OS=Homo sapiens GN=TXN PE=1 SV=3	12 kDa	UBA1_HUMAN	Ubiquitin-like modifier-activating enzyme 1 OS=Homo sapiens GN=UBA1 PE=1 SV=3	118 kDa
TKT_HUMAN	Transketolase OS=Homo sapiens GN=TKT PE=1 SV=3	68 kDa	UBE2N_HUMAN	Ubiquitin-conjugating enzyme E2 N OS=Homo sapiens GN=UBE2N PE=1 SV=1	17 kDa
TLDC1_HUMAN	TLD domain-containing protein 1 OS=Homo sapiens GN=TLDC1 PE=1 SV=2	51 kDa	UBP5_HUMAN	Ubiquitin carboxyl-terminal hydrolase 5 OS=Homo sapiens GN=USP5 PE=1 SV=2	96 kDa
TLN1_HUMAN	Talin-1 OS=Homo sapiens GN=TLN1 PE=1 SV=3	270 kDa	UPAR_HUMAN	Urokinase plasminogen activator surface receptor OS=Homo sapiens GN=PLAUR PE=1 SV=1	37 kDa
TPIS_HUMAN	Triosephosphate isomerase OS=Homo sapiens GN=TPI1 PE=1 SV=3	31 kDa	VAMP2_HUMAN (+1)	Vesicle-associated membrane protein 2 OS=Homo sapiens GN=VAMP2 PE=1 SV=3	13 kDa
TPM1_HUMAN	Tropomyosin alpha-1 chain OS=Homo sapiens GN=TPM1 PE=1 SV=2	33 kDa	VAT1_HUMAN	Synaptic vesicle membrane protein VAT-1 homolog OS=Homo sapiens GN=VAT1 PE=1 SV=2	42 kDa
TPM2_HUMAN	Tropomyosin beta chain OS=Homo sapiens GN=TPM2 PE=1 SV=1	33 kDa	VIGLN_HUMAN	Vigilin OS=Homo sapiens GN=HDLBP PE=1 SV=2	141 kDa
TPM3_HUMAN	Tropomyosin alpha-3 chain OS=Homo sapiens GN=TPM3 PE=1 SV=2	33 kDa	VIME_HUMAN	Vimentin OS=Homo sapiens GN=VIM PE=1 SV=4	54 kDa
TPM4_HUMAN	Tropomyosin alpha-4 chain OS=Homo sapiens GN=TPM4 PE=1 SV=3	29 kDa	VINC_HUMAN	Vinculin OS=Homo sapiens GN=VCL PE=1 SV=4	124 kDa
TRXR1_HUMAN	Thioredoxin reductase 1, cytoplasmic OS=Homo sapiens GN=TXNRD1 PE=1 SV=3	71 kDa	WDR1_HUMAN	WD repeat-containing protein 1 OS=Homo sapiens GN=WDR1 PE=1 SV=4	66 kDa
TYB10_HUMAN	Thymosin beta-10 OS=Homo sapiens GN=TMSB10 PE=1 SV=2	5 kDa	XPO2_HUMAN	Exportin-2 OS=Homo sapiens GN=CSE1L PE=1 SV=3	110 kDa
TYB4_HUMAN	Thymosin beta-4 OS=Homo sapiens GN=TMSB4X PE=1 SV=2	5 kDa	YBOX1_HUMAN	Nuclease-sensitive element-binding protein 1 OS=Homo sapiens GN=YBX1 PE=1 SV=3	36 kDa
UBA1_HUMAN	Ubiquitin-like modifier-activating enzyme 1 OS=Homo sapiens GN=UBA1 PE=1 SV=3	118 kDa	YBOX3_HUMAN	Y-box-binding protein 3 OS=Homo sapiens GN=YBX3 PE=1 SV=4	40 kDa
UBE2N_HUMAN	Ubiquitin-conjugating enzyme E2 N OS=Homo sapiens GN=UBE2N PE=1 SV=1	17 kDa	YES_HUMAN	Tyrosine-protein kinase Yes OS=Homo sapiens GN=YES1 PE=1 SV=3	61 kDa
UBP5_HUMAN	Ubiquitin carboxyl-terminal hydrolase 5 OS=Homo sapiens GN=USP5 PE=1 SV=2	96 kDa
UGDH_HUMAN	UDP-glucose 6-dehydrogenase OS=Homo sapiens GN=UGDH PE=1 SV=1	55 kDa
UPAR_HUMAN	Urokinase plasminogen activator surface receptor OS=Homo sapiens GN=PLAUR PE=1 SV=1	37 kDa
VAMP2_HUMAN (+1)	Vesicle-associated membrane protein 2 OS=Homo sapiens GN=VAMP2 PE=1 SV=3	13 kDa
VAT1_HUMAN	Synaptic vesicle membrane protein VAT-1 homolog OS=Homo sapiens GN=VAT1 PE=1 SV=2	42 kDa
VIGLN_HUMAN	Vigilin OS=Homo sapiens GN=HDLBP PE=1 SV=2	141 kDa
VIME_HUMAN	Vimentin OS=Homo sapiens GN=VIM PE=1 SV=4	54 kDa
VINC_HUMAN	Vinculin OS=Homo sapiens GN=VCL PE=1 SV=4	124 kDa
WDR1_HUMAN	WD repeat-containing protein 1 OS=Homo sapiens GN=WDR1 PE=1 SV=4	66 kDa
XPO2_HUMAN	Exportin-2 OS=Homo sapiens GN=CSE1L PE=1 SV=3	110 kDa
YBOX1_HUMAN	Nuclease-sensitive element-binding protein 1 OS=Homo sapiens GN=YBX1 PE=1 SV=3	36 kDa
YBOX3_HUMAN	Y-box-binding protein 3 OS=Homo sapiens GN=YBX3 PE=1 SV=4	40 kDa
YES_HUMAN	Tyrosine-protein kinase Yes OS=Homo sapiens GN=YES1 PE=1 SV=3	61 kDa
ZYX_HUMAN	Zyxin OS=Homo sapiens GN=ZYX PE=1 SV=1	61 kDa
